# Supplementary material for: Describing historical habitat use of a native fish—Cisco (Coregonus artedi)—in Lake Michigan between 1930 and 1932
Source: PLoS One. 2020 Apr 8;15(4):e0231420. doi: 10.1371/journal.pone.0231420 (PMC7141674; doi:10.1371/journal.pone.0231420)
Supplement: S1 Datasets — (XLSX) [file pone.0231420.s001.xlsx]

## Sheet: Metadata
Tables
Table	Definition
Fulmar_OP	Fulmar operation data
Fulmar_Catch	Fulmar catch data
Fulmar_Fish	Fulmar fish measurement data
Commerical_Catch	The State of Michigan's commercial cisco catch data by statistical district in Lake Michigan
Variables	Variables
Variables	Definition
Fulmar_OP
OP_IDa	Operation ID
GN_EFFORT_IDa	Gill-net effort ID
OP_DATE	Gill-net lift date
MESH_SIZEa	Gill-net mesh size (mm). 23, 60 mm; 24, 64 mm; 25, 67 mm, 26, 70mm; 30, 76 mm
BEG_DEPTH	Starting bottom depth (m)
END_DEPTH	Ending bottom depth (m)
LAT	Latitude (degree)
LON	Longitude (degree)
NIGHTS_OUT	Number of nights out
N.PANEL	Number of gill net panels
Fulmar_Catch
GN_EFFORT_ID	Gill-net effort ID
SPECIES	Species. 0, no fish caught; 127, Lota lota; 201, Coregonus alpenae; 202, C. artedi; 203, C. clupeaformis; 204, C. hoyi; 205, C. johannae; 206, C. kiyi; 207, C. nigripinnis208, C. reighardi, 210, C. zenithicus; 213, Unidentified ciscoes (could be one of 201, 202, 204–208, and 210); 216 Total chubs (total of 201, 202, 204–208, and 210); 307, Salvelinus namaycush
N	Number of fish caught
WEIGHT	Total weight of catch (g)
Fulmar_Fish
GN_EFFORT_ID	Gill-net effort ID
SPECIESa	Species. 127, Lota lota; 201, Coregonus alpenae; 202, C. artedi; 203, C. clupeaformis; 204, C. hoyi; 205, C. johannae; 206, C. kiyi; 207, C. nigripinnis208, C. reighardi, 210, C. zenithicus; 213, Unidentified ciscoes (could be one of 201, 202, 204–208, and 210); 216 Total chubs (total of 201, 202, 204–208, and 210); 307, Salvelinus namaycush
LENGTH	Total length (mm)
WEIGHT	Weight (g)
SEXa	Sex. 0, unknown (usually because of immature); 1, male; 2, female
MATURITYa	Maturity. 1, immature; 2, mature; 3, gravid; 4, ripe; 6, spent; 7, abnormal
AGE	Age
REMARK	Remark
Commerical_Catch
YEAR	Year
SEASON	Season
STATD	Fishery statistical distriction
GEAR	Fishing gear. GN, gillnet; PN, pound net
CATCH	Cisco catch in tonnes
EFFORT	Effort in total gill-net lengh (km) or pound net lifts
a The Fulmar dataset is part of Great Lakes Research Vessel Operations database (doi:10.5066/F75M63X0) and will be available online after next database update. Thus ID and reference code were assigned following the database's convention.

## Sheet: Fulmar_OP
OP_ID	GN_EFFORT_ID	OP_DATE	MESH_SIZE	BEG_DEPTH	END_DEPTH	LAT	LON	NIGHTS_OUT	N.PANEL
100828	43133	1930-10-23	23	60.4	60.4	42.1306	-86.7028	8	1
100829	43134	1930-10-23	24	60.4	60.4	42.1306	-86.7028	8	1
100830	43135	1930-10-23	25	60.4	60.4	42.1306	-86.7028	8	1
100831	43136	1930-10-23	26	60.4	60.4	42.1306	-86.7028	8	1
100832	43137	1930-10-23	30	60.4	60.4	42.1306	-86.7028	8	1
100834	43139	1930-10-23	24	80.5	80.5	42.1417	-86.9236	8	1
100833	43138	1930-10-23	23	80.5	80.5	42.1417	-86.9236	8	1
100835	43140	1930-10-23	25	80.5	80.5	42.1417	-86.9236	8	1
100836	43141	1930-10-23	26	80.5	80.5	42.1417	-86.9236	8	1
100837	43142	1930-10-23	30	80.5	80.5	42.1417	-86.9236	8	1
99627	43386	1931-06-18	26	51.2	54.9	42.2867	-86.6	9	1
99624	43383	1931-06-18	23	51.2	54.9	42.2867	-86.6	9	1
99625	43384	1931-06-18	24	51.2	54.9	42.2867	-86.6	9	1
99626	43385	1931-06-18	25	51.2	54.9	42.2867	-86.6	9	1
99628	43387	1931-06-18	30	51.2	54.9	42.2867	-86.6	9	1
99702	43448	1931-07-01	23	51.2	54.9	42.2867	-86.6	13	1
99703	43449	1931-07-01	24	51.2	54.9	42.2867	-86.6	13	1
99704	43450	1931-07-01	25	51.2	54.9	42.2867	-86.6	13	1
99705	43451	1931-07-01	26	51.2	54.9	42.2867	-86.6	13	1
99706	43452	1931-07-01	30	51.2	54.9	42.2867	-86.6	13	1
100926	43208	1931-05-12	23	54.9	60.4	42.2917	-86.62	11	2
100927	43209	1931-05-12	24	54.9	60.4	42.2917	-86.62	11	2
100928	43210	1931-05-12	25	54.9	60.4	42.2917	-86.62	11	2
100929	43211	1931-05-12	26	54.9	60.4	42.2917	-86.62	11	2
100930	43212	1931-05-12	30	54.9	60.4	42.2917	-86.62	11	2
100997	43268	1931-05-27	23	55.8	60.4	42.2917	-86.62	15	1
100998	43269	1931-05-27	24	55.8	60.4	42.2917	-86.62	15	1
100999	43270	1931-05-27	25	55.8	60.4	42.2917	-86.62	15	1
101000	43271	1931-05-27	26	55.8	60.4	42.2917	-86.62	15	1
101001	43272	1931-05-27	30	55.8	60.4	42.2917	-86.62	15	1
101064	43323	1931-06-09	23	55.8	60.4	42.2917	-86.62	13	1
101065	43324	1931-06-09	24	55.8	60.4	42.2917	-86.62	13	1
101066	43325	1931-06-09	25	55.8	60.4	42.2917	-86.62	13	1
101067	43326	1931-06-09	26	55.8	60.4	42.2917	-86.62	13	1
101068	43327	1931-06-09	30	55.8	60.4	42.2917	-86.62	13	1
101057	43318	1931-06-08	23	82.3	84.1	42.2933	-87.4	13	2
100990	43263	1931-05-26	23	82.3	84.1	42.2933	-87.4	15	2
100991	43264	1931-05-26	24	82.3	84.1	42.2933	-87.4	15	2
100992	43265	1931-05-26	25	82.3	84.1	42.2933	-87.4	15	2
100993	43266	1931-05-26	26	82.3	84.1	42.2933	-87.4	15	2
100994	43267	1931-05-26	30	82.3	84.1	42.2933	-87.4	15	2
101058	43319	1931-06-08	24	82.3	84.1	42.2933	-87.4	13	2
101059	43320	1931-06-08	25	82.3	84.1	42.2933	-87.4	13	2
101060	43321	1931-06-08	26	82.3	84.1	42.2933	-87.4	13	2
101061	43322	1931-06-08	30	82.3	84.1	42.2933	-87.4	13	2
99617	43378	1931-06-16	23	82.3	84.1	42.2933	-87.4	8	2
99618	43379	1931-06-16	24	82.3	84.1	42.2933	-87.4	8	2
99619	43380	1931-06-16	25	82.3	84.1	42.2933	-87.4	8	2
99620	43381	1931-06-16	26	82.3	84.1	42.2933	-87.4	8	2
99621	43382	1931-06-16	30	82.3	84.1	42.2933	-87.4	8	2
99697	43443	1931-06-30	23	82.3	84.1	42.2933	-87.4	14	2
99698	43444	1931-06-30	24	82.3	84.1	42.2933	-87.4	14	2
99699	43445	1931-06-30	25	82.3	84.1	42.2933	-87.4	14	2
99700	43446	1931-06-30	26	82.3	84.1	42.2933	-87.4	14	2
99701	43447	1931-06-30	30	82.3	84.1	42.2933	-87.4	14	2
99615	43376	1931-06-16	26	49.4	54.9	42.3267	-87.63	8	2
100985	43258	1931-05-26	23	49.4	54.9	42.3267	-87.63	15	2
100986	43259	1931-05-26	24	49.4	54.9	42.3267	-87.63	15	2
100987	43260	1931-05-26	25	49.4	54.9	42.3267	-87.63	15	2
100988	43261	1931-05-26	26	49.4	54.9	42.3267	-87.63	15	2
100989	43262	1931-05-26	30	49.4	54.9	42.3267	-87.63	15	2
101052	43313	1931-06-08	23	49.4	54.9	42.3267	-87.63	13	2
101053	43314	1931-06-08	24	49.4	54.9	42.3267	-87.63	13	2
101054	43315	1931-06-08	25	49.4	54.9	42.3267	-87.63	13	2
101055	43316	1931-06-08	26	49.4	54.9	42.3267	-87.63	13	2
101056	43317	1931-06-08	30	49.4	54.9	42.3267	-87.63	13	2
99612	43373	1931-06-16	23	49.4	54.9	42.3267	-87.63	8	2
99613	43374	1931-06-16	24	49.4	54.9	42.3267	-87.63	8	2
99614	43375	1931-06-16	25	49.4	54.9	42.3267	-87.63	8	2
99616	43377	1931-06-16	30	49.4	54.9	42.3267	-87.63	8	2
99692	43438	1931-06-30	23	49.4	54.9	42.3267	-87.63	14	2
99693	43439	1931-06-30	24	49.4	54.9	42.3267	-87.63	14	2
99694	43440	1931-06-30	25	49.4	54.9	42.3267	-87.63	14	2
99695	43441	1931-06-30	26	49.4	54.9	42.3267	-87.63	14	2
99696	43442	1931-06-30	30	49.4	54.9	42.3267	-87.63	14	2
100868	43167	1930-11-11	30	29.3	31.1	42.375	-87.6972	1	1
100864	43163	1930-11-11	23	29.3	31.1	42.375	-87.6972	1	1
100865	43164	1930-11-11	24	29.3	31.1	42.375	-87.6972	1	1
100866	43165	1930-11-11	25	29.3	31.1	42.375	-87.6972	1	1
100867	43166	1930-11-11	26	29.3	31.1	42.375	-87.6972	1	1
100933	43215	1931-05-12	25	83.2	87.8	42.3833	-86.7017	11	2
100931	43213	1931-05-12	23	83.2	87.8	42.3833	-86.7017	11	2
100932	43214	1931-05-12	24	83.2	87.8	42.3833	-86.7017	11	2
100934	43216	1931-05-12	26	83.2	87.8	42.3833	-86.7017	11	2
100935	43217	1931-05-12	30	83.2	87.8	42.3833	-86.7017	11	2
101069	43328	1931-06-09	23	86.9	87.8	42.3867	-86.7167	13	1
101002	43273	1931-05-27	23	86.9	87.8	42.3867	-86.7167	15	1
101003	43274	1931-05-27	24	86.9	87.8	42.3867	-86.7167	15	1
101004	43275	1931-05-27	25	86.9	87.8	42.3867	-86.7167	15	1
101005	43276	1931-05-27	26	86.9	87.8	42.3867	-86.7167	15	1
101006	43277	1931-05-27	30	86.9	87.8	42.3867	-86.7167	15	1
101070	43329	1931-06-09	24	86.9	87.8	42.3867	-86.7167	13	1
101071	43330	1931-06-09	25	86.9	87.8	42.3867	-86.7167	13	1
101072	43331	1931-06-09	26	86.9	87.8	42.3867	-86.7167	13	1
101073	43332	1931-06-09	30	86.9	87.8	42.3867	-86.7167	13	1
99629	43388	1931-06-18	23	86.9	91.4	42.3867	-86.7167	9	2
99630	43389	1931-06-18	24	86.9	91.4	42.3867	-86.7167	9	2
99631	43390	1931-06-18	25	86.9	91.4	42.3867	-86.7167	9	2
99632	43391	1931-06-18	26	86.9	91.4	42.3867	-86.7167	9	2
99633	43392	1931-06-18	30	86.9	91.4	42.3867	-86.7167	9	2
99707	43453	1931-07-01	23	86.9	91.4	42.3867	-86.7167	13	2
99708	43454	1931-07-01	24	86.9	91.4	42.3867	-86.7167	13	2
99709	43455	1931-07-01	25	86.9	91.4	42.3867	-86.7167	13	2
99710	43456	1931-07-01	26	86.9	91.4	42.3867	-86.7167	13	2
99711	43457	1931-07-01	30	86.9	91.4	42.3867	-86.7167	13	2
100888	43186	1930-11-15	26	62.2	64	42.3945	-87.5931	3	1
100869	43168	1930-11-12	23	62.2	64	42.3945	-87.5931	5	1
100870	43169	1930-11-12	24	62.2	64	42.3945	-87.5931	5	1
100871	43170	1930-11-12	25	62.2	64	42.3945	-87.5931	5	1
100872	43171	1930-11-12	26	62.2	64	42.3945	-87.5931	5	1
100873	43172	1930-11-12	30	62.2	64	42.3945	-87.5931	5	1
100885	43183	1930-11-15	23	62.2	64	42.3945	-87.5931	3	1
100886	43184	1930-11-15	24	62.2	64	42.3945	-87.5931	3	1
100887	43185	1930-11-15	25	62.2	64	42.3945	-87.5931	3	1
100889	43187	1930-11-15	30	62.2	64	42.3945	-87.5931	3	1
100262	44019	1931-11-14	24	68.6	73.2	42.395	-87.5867	12	3
100263	44020	1931-11-14	25	68.6	73.2	42.395	-87.5867	12	3
100264	44021	1931-11-14	26	68.6	73.2	42.395	-87.5867	12	3
100265	44022	1931-11-14	30	68.6	73.2	42.395	-87.5867	12	3
100192	43959	1931-10-22	24	68.6	73.2	42.395	-87.5867	9	3
100227	43988	1931-11-02	23	68.6	73.2	42.395	-87.5867	11	3
100261	44018	1931-11-14	23	68.6	73.2	42.395	-87.5867	12	3
100191	43958	1931-10-22	23	68.6	73.2	42.395	-87.5867	9	3
100193	43960	1931-10-22	25	68.6	73.2	42.395	-87.5867	9	3
100194	43961	1931-10-22	26	68.6	73.2	42.395	-87.5867	9	3
100195	43962	1931-10-22	30	68.6	73.2	42.395	-87.5867	9	3
100228	43989	1931-11-02	24	68.6	73.2	42.395	-87.5867	11	3
100229	43990	1931-11-02	25	68.6	73.2	42.395	-87.5867	11	3
100230	43991	1931-11-02	26	68.6	73.2	42.395	-87.5867	11	3
100231	43992	1931-11-02	30	68.6	73.2	42.395	-87.5867	11	3
100697	43027	1930-08-19	23	49.4	51.2	42.4	-86.4667	12	1
100698	43028	1930-08-19	24	49.4	51.2	42.4	-86.4667	12	1
100699	43029	1930-08-19	25	49.4	51.2	42.4	-86.4667	12	1
100700	43030	1930-08-19	26	49.4	51.2	42.4	-86.4667	12	1
100701	43031	1930-08-19	30	49.4	51.2	42.4	-86.4667	12	1
100814	43119	1930-10-21	24	82.3	128	42.4389	-86.5597	7	1
100813	43118	1930-10-21	23	82.3	128	42.4389	-86.5597	7	1
100815	43120	1930-10-21	25	82.3	128	42.4389	-86.5597	7	1
100816	43121	1930-10-21	26	82.3	128	42.4389	-86.5597	7	1
100817	43122	1930-10-21	30	82.3	128	42.4389	-86.5597	7	1
100838	43143	1930-10-28	23	60.4	61.3	42.4736	-86.4778	12	1
100839	43144	1930-10-28	24	60.4	61.3	42.4736	-86.4778	12	1
100840	43145	1930-10-28	25	60.4	61.3	42.4736	-86.4778	12	1
100841	43146	1930-10-28	26	60.4	61.3	42.4736	-86.4778	12	1
100842	43147	1930-10-28	30	60.4	61.3	42.4736	-86.4778	12	1
100843	43148	1930-10-30	23	75	75	42.5208	-86.5806	14	1
100844	43149	1930-10-30	24	75	75	42.5208	-86.5806	14	1
100845	43150	1930-10-30	25	75	75	42.5208	-86.5806	14	1
100846	43151	1930-10-30	26	75	75	42.5208	-86.5806	14	1
100847	43152	1930-10-30	30	75	75	42.5208	-86.5806	14	1
100880	43178	1930-11-14	23	65.8	65.8	42.5931	-87.5528	4	1
100881	43179	1930-11-14	24	65.8	65.8	42.5931	-87.5528	4	1
100882	43180	1930-11-14	25	65.8	65.8	42.5931	-87.5528	4	1
100883	43181	1930-11-14	26	65.8	65.8	42.5931	-87.5528	4	1
100884	43182	1930-11-14	30	65.8	65.8	42.5931	-87.5528	4	1
100857	43158	1930-11-10	23	73.2	73.2	42.5931	-87.557	4	1
100858	43159	1930-11-10	24	73.2	73.2	42.5931	-87.557	4	1
100859	43160	1930-11-10	25	73.2	73.2	42.5931	-87.557	4	1
100860	43161	1930-11-10	26	73.2	73.2	42.5931	-87.557	4	1
100861	43162	1930-11-10	30	73.2	73.2	42.5931	-87.557	4	1
100576	42922	1930-07-28	23	111.6	113.4	42.6472	-87.3445	16	1
100577	42923	1930-07-28	24	111.6	113.4	42.6472	-87.3445	16	1
100578	42924	1930-07-28	25	111.6	113.4	42.6472	-87.3445	16	1
100579	42925	1930-07-28	26	111.6	113.4	42.6472	-87.3445	16	1
100580	42926	1930-07-28	30	111.6	113.4	42.6472	-87.3445	16	1
100646	42982	1930-08-08	23	111.6	113.4	42.6472	-87.3445	12	1
100647	42983	1930-08-08	24	111.6	113.4	42.6472	-87.3445	12	1
100648	42984	1930-08-08	25	111.6	113.4	42.6472	-87.3445	12	1
100649	42985	1930-08-08	26	111.6	113.4	42.6472	-87.3445	12	1
100650	42986	1930-08-08	30	111.6	113.4	42.6472	-87.3445	12	1
100707	43037	1930-08-20	23	111.6	113.4	42.6472	-87.3445	12	1
100708	43038	1930-08-20	24	111.6	113.4	42.6472	-87.3445	12	1
100709	43039	1930-08-20	25	111.6	113.4	42.6472	-87.3445	12	1
100710	43040	1930-08-20	26	111.6	113.4	42.6472	-87.3445	12	1
100711	43041	1930-08-20	30	111.6	113.4	42.6472	-87.3445	12	1
100570	42917	1930-07-26	23	54.9	62.2	42.6472	-87.5833	14	1
100571	42918	1930-07-26	24	54.9	62.2	42.6472	-87.5833	14	1
100572	42919	1930-07-26	25	54.9	62.2	42.6472	-87.5833	14	1
100573	42920	1930-07-26	26	54.9	62.2	42.6472	-87.5833	14	1
100574	42921	1930-07-26	30	54.9	62.2	42.6472	-87.5833	14	1
100641	42977	1930-08-08	23	54.9	62.2	42.6472	-87.5833	12	1
100642	42978	1930-08-08	24	54.9	62.2	42.6472	-87.5833	12	1
100643	42979	1930-08-08	25	54.9	62.2	42.6472	-87.5833	12	1
100644	42980	1930-08-08	26	54.9	62.2	42.6472	-87.5833	12	1
100645	42981	1930-08-08	30	54.9	62.2	42.6472	-87.5833	12	1
100702	43032	1930-08-20	23	54.9	62.2	42.6472	-87.5833	12	1
100703	43033	1930-08-20	24	54.9	62.2	42.6472	-87.5833	12	1
100704	43034	1930-08-20	25	54.9	62.2	42.6472	-87.5833	12	1
100705	43035	1930-08-20	26	54.9	62.2	42.6472	-87.5833	12	1
100706	43036	1930-08-20	30	54.9	62.2	42.6472	-87.5833	12	1
99825	43553	1931-07-25	23	65.8	73.2	42.7633	-87.5617	8	2
99826	43554	1931-07-25	24	65.8	73.2	42.7633	-87.5617	8	2
99827	43555	1931-07-25	25	65.8	73.2	42.7633	-87.5617	8	2
99828	43556	1931-07-25	26	65.8	73.2	42.7633	-87.5617	8	2
99829	43557	1931-07-25	30	65.8	73.2	42.7633	-87.5617	8	2
99885	43603	1931-08-06	23	65.8	73.2	42.7633	-87.5617	12	2
99886	43604	1931-08-06	24	65.8	73.2	42.7633	-87.5617	12	2
99887	43605	1931-08-06	25	65.8	73.2	42.7633	-87.5617	12	2
99888	43606	1931-08-06	26	65.8	73.2	42.7633	-87.5617	12	2
99889	43607	1931-08-06	30	65.8	73.2	42.7633	-87.5617	12	2
99945	43653	1931-08-15	23	65.8	73.2	42.7633	-87.5617	9	2
99946	43654	1931-08-15	24	65.8	73.2	42.7633	-87.5617	9	2
99947	43655	1931-08-15	25	65.8	73.2	42.7633	-87.5617	9	2
99948	43656	1931-08-15	26	65.8	73.2	42.7633	-87.5617	9	2
99949	43657	1931-08-15	30	65.8	73.2	42.7633	-87.5617	9	2
100147	43822	1931-09-14	30	58.5	65.8	42.765	-87.5883	11	2
100007	43703	1931-08-24	23	58.5	65.8	42.765	-87.5883	9	2
100008	43704	1931-08-24	24	58.5	65.8	42.765	-87.5883	9	2
100009	43705	1931-08-24	25	58.5	65.8	42.765	-87.5883	9	2
100010	43706	1931-08-24	26	58.5	65.8	42.765	-87.5883	9	2
100011	43707	1931-08-24	30	58.5	65.8	42.765	-87.5883	9	2
100078	43763	1931-09-02	23	58.5	65.8	42.765	-87.5883	9	2
100079	43764	1931-09-02	24	58.5	65.8	42.765	-87.5883	9	2
100080	43765	1931-09-02	25	58.5	65.8	42.765	-87.5883	9	2
100081	43766	1931-09-02	26	58.5	65.8	42.765	-87.5883	9	2
100082	43767	1931-09-02	30	58.5	65.8	42.765	-87.5883	9	2
100143	43818	1931-09-14	23	58.5	65.8	42.765	-87.5883	11	2
100144	43819	1931-09-14	24	58.5	65.8	42.765	-87.5883	11	2
100145	43820	1931-09-14	25	58.5	65.8	42.765	-87.5883	11	2
100146	43821	1931-09-14	26	58.5	65.8	42.765	-87.5883	11	2
100322	43868	1931-09-24	23	58.5	65.8	42.765	-87.5883	10	2
100323	43869	1931-09-24	24	58.5	65.8	42.765	-87.5883	10	2
100324	43870	1931-09-24	25	58.5	65.8	42.765	-87.5883	10	2
100325	43871	1931-09-24	26	58.5	65.8	42.765	-87.5883	10	2
100326	43872	1931-09-24	30	58.5	65.8	42.765	-87.5883	10	2
100855	43157	1930-11-08	30	76.8	78.6	42.7708	-87.4972	5	1
100879	43177	1930-11-13	30	75	76.8	42.7708	-87.4972	5	1
100851	43153	1930-11-08	23	76.8	78.6	42.7708	-87.4972	5	1
100852	43154	1930-11-08	24	76.8	78.6	42.7708	-87.4972	5	1
100853	43155	1930-11-08	25	76.8	78.6	42.7708	-87.4972	5	1
100854	43156	1930-11-08	26	76.8	78.6	42.7708	-87.4972	5	1
100875	43173	1930-11-13	23	75	76.8	42.7708	-87.4972	5	1
100876	43174	1930-11-13	24	75	76.8	42.7708	-87.4972	5	1
100877	43175	1930-11-13	25	75	76.8	42.7708	-87.4972	5	1
100878	43176	1930-11-13	26	75	76.8	42.7708	-87.4972	5	1
100256	44013	1931-11-13	23	86	89.6	42.7967	-87.4883	14	3
100257	44014	1931-11-13	24	86	89.6	42.7967	-87.4883	14	3
100258	44015	1931-11-13	25	86	89.6	42.7967	-87.4883	14	3
100259	44016	1931-11-13	26	86	89.6	42.7967	-87.4883	14	3
100260	44017	1931-11-13	30	86	89.6	42.7967	-87.4883	14	3
99894	43612	1931-08-06	30	102.4	106.1	42.8233	-87.355	12	2
100013	43709	1931-08-24	24	102.4	106.1	42.8233	-87.355	9	2
100085	43770	1931-09-02	25	102.4	106.1	42.8233	-87.355	9	2
99830	43558	1931-07-25	23	102.4	106.1	42.8233	-87.355	8	2
99831	43559	1931-07-25	24	102.4	106.1	42.8233	-87.355	8	2
99832	43560	1931-07-25	25	102.4	106.1	42.8233	-87.355	8	2
99833	43561	1931-07-25	26	102.4	106.1	42.8233	-87.355	8	2
99834	43562	1931-07-25	30	102.4	106.1	42.8233	-87.355	8	2
99890	43608	1931-08-06	23	102.4	106.1	42.8233	-87.355	12	2
99891	43609	1931-08-06	24	102.4	106.1	42.8233	-87.355	12	2
99892	43610	1931-08-06	25	102.4	106.1	42.8233	-87.355	12	2
99893	43611	1931-08-06	26	102.4	106.1	42.8233	-87.355	12	2
99950	43658	1931-08-15	23	102.4	106.1	42.8233	-87.355	9	2
99951	43659	1931-08-15	24	102.4	106.1	42.8233	-87.355	9	2
99952	43660	1931-08-15	25	102.4	106.1	42.8233	-87.355	9	2
99953	43661	1931-08-15	26	102.4	106.1	42.8233	-87.355	9	2
99954	43662	1931-08-15	30	102.4	106.1	42.8233	-87.355	9	2
100012	43708	1931-08-24	23	102.4	106.1	42.8233	-87.355	9	2
100014	43710	1931-08-24	25	102.4	106.1	42.8233	-87.355	9	2
100015	43711	1931-08-24	26	102.4	106.1	42.8233	-87.355	9	2
100016	43712	1931-08-24	30	102.4	106.1	42.8233	-87.355	9	2
100083	43768	1931-09-02	23	102.4	106.1	42.8233	-87.355	9	2
100084	43769	1931-09-02	24	102.4	106.1	42.8233	-87.355	9	2
100086	43771	1931-09-02	26	102.4	106.1	42.8233	-87.355	9	2
100087	43772	1931-09-02	30	102.4	106.1	42.8233	-87.355	9	2
100148	43823	1931-09-14	23	102.4	106.1	42.8233	-87.355	11	2
100149	43824	1931-09-14	24	102.4	106.1	42.8233	-87.355	11	2
100150	43825	1931-09-14	25	102.4	106.1	42.8233	-87.355	11	2
100151	43826	1931-09-14	26	102.4	106.1	42.8233	-87.355	11	2
100152	43827	1931-09-14	30	102.4	106.1	42.8233	-87.355	11	2
100389	43930	1931-10-09	25	106.1	111.6	42.8267	-87.34	11	3
100327	43873	1931-09-28	23	106.1	111.6	42.8267	-87.34	14	2
100328	43874	1931-09-28	24	106.1	111.6	42.8267	-87.34	14	2
100329	43875	1931-09-28	25	106.1	111.6	42.8267	-87.34	14	2
100330	43876	1931-09-28	26	106.1	111.6	42.8267	-87.34	14	2
100331	43877	1931-09-28	30	106.1	111.6	42.8267	-87.34	14	2
100387	43928	1931-10-09	23	106.1	111.6	42.8267	-87.34	11	3
100388	43929	1931-10-09	24	106.1	111.6	42.8267	-87.34	11	3
100390	43931	1931-10-09	26	106.1	111.6	42.8267	-87.34	11	3
100391	43932	1931-10-09	30	106.1	111.6	42.8267	-87.34	11	3
100185	43953	1931-10-21	23	106.1	111.6	42.8267	-87.34	12	3
100186	43954	1931-10-21	24	106.1	111.6	42.8267	-87.34	12	3
100187	43955	1931-10-21	25	106.1	111.6	42.8267	-87.34	12	3
100188	43956	1931-10-21	26	106.1	111.6	42.8267	-87.34	12	3
100189	43957	1931-10-21	30	106.1	111.6	42.8267	-87.34	12	3
100221	43983	1931-10-30	23	106.1	124.4	42.8267	-87.34	9	3
100222	43984	1931-10-30	24	106.1	124.4	42.8267	-87.34	9	3
100223	43985	1931-10-30	25	106.1	124.4	42.8267	-87.34	9	3
100224	43986	1931-10-30	26	106.1	124.4	42.8267	-87.34	9	3
100225	43987	1931-10-30	30	106.1	124.4	42.8267	-87.34	9	3
100912	43198	1931-05-08	23	66.8	73.2	42.835	-87.55	10	2
100913	43199	1931-05-08	24	66.8	73.2	42.835	-87.55	10	2
100914	43200	1931-05-08	25	66.8	73.2	42.835	-87.55	10	2
100915	43201	1931-05-08	26	66.8	73.2	42.835	-87.55	10	2
100916	43202	1931-05-08	30	66.8	73.2	42.835	-87.55	10	2
100973	43248	1931-05-22	23	66.8	73.2	42.835	-87.55	14	2
100974	43249	1931-05-22	24	66.8	73.2	42.835	-87.55	14	2
100975	43250	1931-05-22	25	66.8	73.2	42.835	-87.55	14	2
100976	43251	1931-05-22	26	66.8	73.2	42.835	-87.55	14	2
100977	43252	1931-05-22	30	66.8	73.2	42.835	-87.55	14	2
99604	43367	1931-06-15	30	57.6	66.8	42.835	-87.575	12	2
99767	43505	1931-07-10	25	57.6	66.8	42.835	-87.575	11	2
101040	43303	1931-06-03	23	57.6	66.8	42.835	-87.575	12	2
101041	43304	1931-06-03	24	57.6	66.8	42.835	-87.575	12	2
101042	43305	1931-06-03	25	57.6	66.8	42.835	-87.575	12	2
101043	43306	1931-06-03	26	57.6	66.8	42.835	-87.575	12	2
101044	43307	1931-06-03	30	57.6	66.8	42.835	-87.575	12	2
99600	43363	1931-06-15	23	57.6	66.8	42.835	-87.575	12	2
99601	43364	1931-06-15	24	57.6	66.8	42.835	-87.575	12	2
99602	43365	1931-06-15	25	57.6	66.8	42.835	-87.575	12	2
99603	43366	1931-06-15	26	57.6	66.8	42.835	-87.575	12	2
99680	43428	1931-06-29	23	57.6	66.8	42.835	-87.575	14	2
99681	43429	1931-06-29	24	57.6	66.8	42.835	-87.575	14	2
99682	43430	1931-06-29	25	57.6	66.8	42.835	-87.575	14	2
99683	43431	1931-06-29	26	57.6	66.8	42.835	-87.575	14	2
99684	43432	1931-06-29	30	57.6	66.8	42.835	-87.575	14	2
99765	43503	1931-07-10	23	57.6	66.8	42.835	-87.575	11	2
99766	43504	1931-07-10	24	57.6	66.8	42.835	-87.575	11	2
99768	43506	1931-07-10	26	57.6	66.8	42.835	-87.575	11	2
99769	43507	1931-07-10	30	57.6	66.8	42.835	-87.575	11	2
99687	43435	1931-06-29	25	93.3	94.2	42.8717	-87.4083	14	2
99685	43433	1931-06-29	23	93.3	94.2	42.8717	-87.4083	14	2
99686	43434	1931-06-29	24	93.3	94.2	42.8717	-87.4083	14	2
99688	43436	1931-06-29	26	93.3	94.2	42.8717	-87.4083	14	2
99689	43437	1931-06-29	30	93.3	94.2	42.8717	-87.4083	14	2
99770	43508	1931-07-10	23	93.3	94.2	42.8717	-87.4083	11	2
99771	43509	1931-07-10	24	93.3	94.2	42.8717	-87.4083	11	2
99772	43510	1931-07-10	25	93.3	94.2	42.8717	-87.4083	11	2
99773	43511	1931-07-10	26	93.3	94.2	42.8717	-87.4083	11	2
99774	43512	1931-07-10	30	93.3	94.2	42.8717	-87.4083	11	2
100919	43205	1931-05-08	25	93.3	94.2	42.8767	-87.4083	10	2
101046	43309	1931-06-03	24	93.3	94.2	42.8767	-87.4083	12	2
100917	43203	1931-05-08	23	93.3	94.2	42.8767	-87.4083	10	2
100918	43204	1931-05-08	24	93.3	94.2	42.8767	-87.4083	10	2
100920	43206	1931-05-08	26	93.3	94.2	42.8767	-87.4083	10	2
100921	43207	1931-05-08	30	93.3	94.2	42.8767	-87.4083	10	2
100979	43253	1931-05-23	23	93.3	94.2	42.8767	-87.4083	15	2
100980	43254	1931-05-23	24	93.3	94.2	42.8767	-87.4083	15	2
100981	43255	1931-05-23	25	93.3	94.2	42.8767	-87.4083	15	2
100982	43256	1931-05-23	26	93.3	94.2	42.8767	-87.4083	15	2
100983	43257	1931-05-23	30	93.3	94.2	42.8767	-87.4083	15	2
101045	43308	1931-06-03	23	93.3	94.2	42.8767	-87.4083	12	2
101047	43310	1931-06-03	25	93.3	94.2	42.8767	-87.4083	12	2
101048	43311	1931-06-03	26	93.3	94.2	42.8767	-87.4083	12	2
101049	43312	1931-06-03	30	93.3	94.2	42.8767	-87.4083	12	2
99605	43368	1931-06-15	23	93.3	94.2	42.8767	-87.4083	12	2
99606	43369	1931-06-15	24	93.3	94.2	42.8767	-87.4083	12	2
99607	43370	1931-06-15	25	93.3	94.2	42.8767	-87.4083	12	2
99608	43371	1931-06-15	26	93.3	94.2	42.8767	-87.4083	12	2
99609	43372	1931-06-15	30	93.3	94.2	42.8767	-87.4083	12	2
100824	43129	1930-10-22	24	82.3	82.3	42.9506	-86.5667	8	1
100823	43128	1930-10-22	23	82.3	82.3	42.9506	-86.5667	8	1
100825	43130	1930-10-22	25	82.3	82.3	42.9506	-86.5667	8	1
100826	43131	1930-10-22	26	82.3	82.3	42.9506	-86.5667	8	1
100827	43132	1930-10-22	30	82.3	82.3	42.9506	-86.5667	8	1
100808	43113	1930-10-21	23	65.8	82.3	42.9903	-86.4167	7	1
100809	43114	1930-10-21	24	65.8	82.3	42.9903	-86.4167	7	1
100810	43115	1930-10-21	25	65.8	82.3	42.9903	-86.4167	7	1
100811	43116	1930-10-21	26	65.8	82.3	42.9903	-86.4167	7	1
100812	43117	1930-10-21	30	65.8	82.3	42.9903	-86.4167	7	1
100251	44008	1931-11-12	23	66.3	71.3	42.9933	-87.5967	14	2
100252	44009	1931-11-12	24	66.3	71.3	42.9933	-87.5967	14	2
100253	44010	1931-11-12	25	66.3	71.3	42.9933	-87.5967	14	2
100254	44011	1931-11-12	26	66.3	71.3	42.9933	-87.5967	14	2
100255	44012	1931-11-12	30	66.3	71.3	42.9933	-87.5967	14	2
100181	43950	1931-10-20	25	59.4	65.8	42.9967	-87.6283	13	3
100216	43979	1931-10-29	24	59.4	65.8	42.9967	-87.6283	9	3
100412	43948	1931-10-20	23	59.4	65.8	42.9967	-87.6283	13	3
100180	43949	1931-10-20	24	59.4	65.8	42.9967	-87.6283	13	3
100182	43951	1931-10-20	26	59.4	65.8	42.9967	-87.6283	13	3
100183	43952	1931-10-20	30	59.4	65.8	42.9967	-87.6283	13	3
100215	43978	1931-10-29	23	59.4	65.8	42.9967	-87.6283	9	3
100217	43980	1931-10-29	25	59.4	65.8	42.9967	-87.6283	9	3
100218	43981	1931-10-29	26	59.4	65.8	42.9967	-87.6283	9	3
100219	43982	1931-10-29	30	59.4	65.8	42.9967	-87.6283	9	3
100818	43123	1930-10-22	23	64	80.5	43.0083	-86.4014	8	1
100819	43124	1930-10-22	24	64	80.5	43.0083	-86.4014	8	1
100820	43125	1930-10-22	25	64	80.5	43.0083	-86.4014	8	1
100821	43126	1930-10-22	26	64	80.5	43.0083	-86.4014	8	1
100822	43127	1930-10-22	30	64	80.5	43.0083	-86.4014	8	1
100443	42812	1930-06-30	23	65.8	73.2	43.0717	-86.3838	10	1
100444	42813	1930-06-30	24	65.8	73.2	43.0717	-86.3838	10	1
100445	42814	1930-06-30	25	65.8	73.2	43.0717	-86.3838	10	1
100446	42815	1930-06-30	26	65.8	73.2	43.0717	-86.3838	10	1
100447	42816	1930-06-30	30	65.8	73.2	43.0717	-86.3838	10	1
100496	42857	1930-07-11	23	65.8	73.2	43.0717	-86.3838	11	1
100497	42858	1930-07-11	24	65.8	73.2	43.0717	-86.3838	11	1
100498	42859	1930-07-11	25	65.8	73.2	43.0717	-86.3838	11	1
100499	42860	1930-07-11	26	65.8	73.2	43.0717	-86.3838	11	1
100500	42861	1930-07-11	30	65.8	73.2	43.0717	-86.3838	11	1
100558	42907	1930-07-25	23	45.7	47.5	43.0792	-86.3847	14	1
100559	42908	1930-07-25	24	45.7	47.5	43.0792	-86.3847	14	1
100560	42909	1930-07-25	25	45.7	47.5	43.0792	-86.3847	14	1
100561	42910	1930-07-25	26	45.7	47.5	43.0792	-86.3847	14	1
100562	42911	1930-07-25	30	45.7	47.5	43.0792	-86.3847	14	1
100628	42967	1930-08-06	23	45.7	47.5	43.0792	-86.3847	12	1
100629	42968	1930-08-06	24	45.7	47.5	43.0792	-86.3847	12	1
100630	42969	1930-08-06	25	45.7	47.5	43.0792	-86.3847	12	1
100631	42970	1930-08-06	26	45.7	47.5	43.0792	-86.3847	12	1
100632	42971	1930-08-06	30	45.7	47.5	43.0792	-86.3847	12	1
100687	43017	1930-08-14	23	45.7	47.5	43.0792	-86.3847	8	1
100688	43018	1930-08-14	24	45.7	47.5	43.0792	-86.3847	8	1
100689	43019	1930-08-14	25	45.7	47.5	43.0792	-86.3847	8	1
100690	43020	1930-08-14	26	45.7	47.5	43.0792	-86.3847	8	1
100691	43021	1930-08-14	30	45.7	47.5	43.0792	-86.3847	8	1
100501	42862	1930-07-11	23	100.6	102.4	43.0861	-86.5875	20	1
100502	42863	1930-07-11	24	100.6	102.4	43.0861	-86.5875	20	1
100503	42864	1930-07-11	25	100.6	102.4	43.0861	-86.5875	20	1
100504	42865	1930-07-11	26	100.6	102.4	43.0861	-86.5875	20	1
100505	42866	1930-07-11	30	100.6	102.4	43.0861	-86.5875	20	1
100449	42817	1930-07-01	23	71.3	73.2	43.1153	-87.6695	9	1
100451	42819	1930-07-01	25	71.3	73.2	43.1153	-87.6695	9	1
100452	42820	1930-07-01	26	71.3	73.2	43.1153	-87.6695	9	1
100515	42872	1930-07-15	23	71.3	73.2	43.1153	-87.6695	14	1
100516	42873	1930-07-15	24	71.3	73.2	43.1153	-87.6695	14	1
100517	42874	1930-07-15	25	71.3	73.2	43.1153	-87.6695	14	1
100518	42875	1930-07-15	26	71.3	73.2	43.1153	-87.6695	14	1
100519	42876	1930-07-15	30	71.3	73.2	43.1153	-87.6695	14	1
99778	43514	1931-07-18	24	42.1	47.5	43.1317	-86.35	16	1
99837	43563	1931-07-27	23	42.1	47.5	43.1317	-86.35	9	1
99712	43458	1931-07-02	23	42.1	47.5	43.1317	-86.35	10	1
99713	43459	1931-07-02	24	42.1	47.5	43.1317	-86.35	10	1
99714	43460	1931-07-02	25	42.1	47.5	43.1317	-86.35	10	1
99715	43461	1931-07-02	26	42.1	47.5	43.1317	-86.35	10	1
99716	43462	1931-07-02	30	42.1	47.5	43.1317	-86.35	10	1
99777	43513	1931-07-18	23	42.1	47.5	43.1317	-86.35	16	1
99779	43515	1931-07-18	25	42.1	47.5	43.1317	-86.35	16	1
99780	43516	1931-07-18	26	42.1	47.5	43.1317	-86.35	16	1
99781	43517	1931-07-18	30	42.1	47.5	43.1317	-86.35	16	1
99838	43564	1931-07-27	24	42.1	47.5	43.1317	-86.35	9	1
99839	43565	1931-07-27	25	42.1	47.5	43.1317	-86.35	9	1
99840	43566	1931-07-27	26	42.1	47.5	43.1317	-86.35	9	1
99841	43567	1931-07-27	30	42.1	47.5	43.1317	-86.35	9	1
99897	43613	1931-08-07	23	42.1	47.5	43.1317	-86.35	11	1
99898	43614	1931-08-07	24	42.1	47.5	43.1317	-86.35	11	1
99899	43615	1931-08-07	25	42.1	47.5	43.1317	-86.35	11	1
99900	43616	1931-08-07	26	42.1	47.5	43.1317	-86.35	11	1
99901	43617	1931-08-07	30	42.1	47.5	43.1317	-86.35	11	1
99957	43663	1931-08-17	23	42.1	47.5	43.1317	-86.35	10	1
99958	43664	1931-08-17	24	42.1	47.5	43.1317	-86.35	10	1
99959	43665	1931-08-17	25	42.1	47.5	43.1317	-86.35	10	1
99960	43666	1931-08-17	26	42.1	47.5	43.1317	-86.35	10	1
99961	43667	1931-08-17	30	42.1	47.5	43.1317	-86.35	10	1
100019	43713	1931-08-25	23	42.1	47.5	43.1317	-86.35	8	1
100020	43714	1931-08-25	24	42.1	47.5	43.1317	-86.35	8	1
100021	43715	1931-08-25	25	42.1	47.5	43.1317	-86.35	8	1
100022	43716	1931-08-25	26	42.1	47.5	43.1317	-86.35	8	1
100023	43717	1931-08-25	30	42.1	47.5	43.1317	-86.35	8	1
99639	43396	1931-06-22	26	52.1	57.6	43.1333	-86.3733	12	1
100938	43218	1931-05-14	23	47.5	58.5	43.1333	-86.3733	10	2
100939	43219	1931-05-14	24	47.5	58.5	43.1333	-86.3733	10	2
100940	43220	1931-05-14	25	47.5	58.5	43.1333	-86.3733	10	2
100941	43221	1931-05-14	26	47.5	58.5	43.1333	-86.3733	10	2
100942	43222	1931-05-14	30	47.5	58.5	43.1333	-86.3733	10	2
101009	43278	1931-05-28	23	52.1	58.5	43.1333	-86.3733	14	1
101010	43279	1931-05-28	24	52.1	58.5	43.1333	-86.3733	14	1
101011	43280	1931-05-28	25	52.1	58.5	43.1333	-86.3733	14	1
101012	43281	1931-05-28	26	52.1	58.5	43.1333	-86.3733	14	1
101013	43282	1931-05-28	30	52.1	58.5	43.1333	-86.3733	14	1
101076	43333	1931-06-10	23	52.1	58.5	43.1333	-86.3733	13	1
101077	43334	1931-06-10	24	52.1	58.5	43.1333	-86.3733	13	1
101078	43335	1931-06-10	25	52.1	58.5	43.1333	-86.3733	13	1
101079	43336	1931-06-10	26	52.1	58.5	43.1333	-86.3733	13	1
101080	43337	1931-06-10	30	52.1	58.5	43.1333	-86.3733	13	1
99636	43393	1931-06-22	23	52.1	57.6	43.1333	-86.3733	12	1
99637	43394	1931-06-22	24	52.1	57.6	43.1333	-86.3733	12	1
99638	43395	1931-06-22	25	52.1	57.6	43.1333	-86.3733	12	1
99640	43397	1931-06-22	30	52.1	57.6	43.1333	-86.3733	12	1
100090	43773	1931-09-03	23	54.9	58.5	43.1383	-86.405	9	1
100091	43774	1931-09-03	24	54.9	58.5	43.1383	-86.405	9	1
100092	43775	1931-09-03	25	54.9	58.5	43.1383	-86.405	9	1
100158	43831	1931-09-15	26	58.5	62.2	43.1433	-86.4183	12	1
100155	43828	1931-09-15	23	58.5	62.2	43.1433	-86.4183	12	1
100156	43829	1931-09-15	24	58.5	62.2	43.1433	-86.4183	12	1
100157	43830	1931-09-15	25	58.5	62.2	43.1433	-86.4183	12	1
100159	43832	1931-09-15	30	58.5	62.2	43.1433	-86.4183	12	1
100333	43878	1931-09-29	23	58.5	62.2	43.1433	-86.4183	14	1
100334	43879	1931-09-29	24	58.5	62.2	43.1433	-86.4183	14	1
100335	43880	1931-09-29	25	58.5	62.2	43.1433	-86.4183	14	1
100336	43881	1931-09-29	26	58.5	62.2	43.1433	-86.4183	14	1
100337	43882	1931-09-29	30	58.5	62.2	43.1433	-86.4183	14	1
100160	43833	1931-09-15	23	104.2	106.1	43.2017	-86.5317	12	1
100161	43834	1931-09-15	24	104.2	106.1	43.2017	-86.5317	12	1
100162	43835	1931-09-15	25	104.2	106.1	43.2017	-86.5317	12	1
100163	43836	1931-09-15	26	104.2	106.1	43.2017	-86.5317	12	1
100164	43837	1931-09-15	30	104.2	106.1	43.2017	-86.5317	12	1
100338	43883	1931-09-29	23	104.2	106.1	43.2017	-86.5317	14	1
100339	43884	1931-09-29	24	104.2	106.1	43.2017	-86.5317	14	1
100340	43885	1931-09-29	25	104.2	106.1	43.2017	-86.5317	14	1
100341	43886	1931-09-29	26	104.2	106.1	43.2017	-86.5317	14	1
100342	43887	1931-09-29	30	104.2	106.1	43.2017	-86.5317	14	1
100025	43719	1931-08-25	24	103.3	104.2	43.2017	-86.5133	8	1
100098	43781	1931-09-03	26	103.3	104.2	43.2017	-86.5133	9	1
100024	43718	1931-08-25	23	103.3	104.2	43.2017	-86.5133	8	1
100026	43720	1931-08-25	25	103.3	104.2	43.2017	-86.5133	8	1
100027	43721	1931-08-25	26	103.3	104.2	43.2017	-86.5133	8	1
100028	43722	1931-08-25	30	103.3	104.2	43.2017	-86.5133	8	1
100095	43778	1931-09-03	23	103.3	104.2	43.2017	-86.5133	9	1
100096	43779	1931-09-03	24	103.3	104.2	43.2017	-86.5133	9	1
100097	43780	1931-09-03	25	103.3	104.2	43.2017	-86.5133	9	1
100099	43782	1931-09-03	30	103.3	104.2	43.2017	-86.5133	9	1
101081	43338	1931-06-10	23	54.9	91.4	43.2017	-86.4967	13	1
99846	43572	1931-07-27	30	91.4	103.3	43.2017	-86.4967	9	1
100943	43223	1931-05-14	23	91.4	103.3	43.2017	-86.4967	10	2
100944	43224	1931-05-14	24	91.4	103.3	43.2017	-86.4967	10	2
100945	43225	1931-05-14	25	91.4	103.3	43.2017	-86.4967	10	2
100946	43226	1931-05-14	26	91.4	103.3	43.2017	-86.4967	10	2
100947	43227	1931-05-14	30	91.4	103.3	43.2017	-86.4967	10	2
101014	43283	1931-05-28	23	95.1	103.3	43.2017	-86.4967	14	1
101015	43284	1931-05-28	24	95.1	103.3	43.2017	-86.4967	14	1
101016	43285	1931-05-28	25	95.1	103.3	43.2017	-86.4967	14	1
101017	43286	1931-05-28	26	95.1	103.3	43.2017	-86.4967	14	1
101018	43287	1931-05-28	30	95.1	103.3	43.2017	-86.4967	14	1
101082	43339	1931-06-10	24	54.9	91.4	43.2017	-86.4967	13	1
101083	43340	1931-06-10	25	54.9	91.4	43.2017	-86.4967	13	1
101084	43341	1931-06-10	26	54.9	91.4	43.2017	-86.4967	13	1
101085	43342	1931-06-10	30	54.9	91.4	43.2017	-86.4967	13	1
99641	43398	1931-06-22	23	91.4	103.3	43.2017	-86.4967	12	1
99642	43399	1931-06-22	24	91.4	103.3	43.2017	-86.4967	12	1
99643	43400	1931-06-22	25	91.4	103.3	43.2017	-86.4967	12	1
99644	43401	1931-06-22	26	91.4	103.3	43.2017	-86.4967	12	1
99645	43402	1931-06-22	30	91.4	103.3	43.2017	-86.4967	12	1
99717	43463	1931-07-02	23	91.4	103.3	43.2017	-86.4967	10	1
99718	43464	1931-07-02	24	91.4	103.3	43.2017	-86.4967	10	1
99719	43465	1931-07-02	25	91.4	103.3	43.2017	-86.4967	10	1
99720	43466	1931-07-02	26	91.4	103.3	43.2017	-86.4967	10	1
99721	43467	1931-07-02	30	91.4	103.3	43.2017	-86.4967	10	1
99782	43518	1931-07-18	23	91.4	103.3	43.2017	-86.4967	16	1
99783	43519	1931-07-18	24	91.4	103.3	43.2017	-86.4967	16	1
99784	43520	1931-07-18	25	91.4	103.3	43.2017	-86.4967	16	1
99785	43521	1931-07-18	26	91.4	103.3	43.2017	-86.4967	16	1
99786	43522	1931-07-18	30	91.4	103.3	43.2017	-86.4967	16	1
99842	43568	1931-07-27	23	91.4	103.3	43.2017	-86.4967	9	1
99843	43569	1931-07-27	24	91.4	103.3	43.2017	-86.4967	9	1
99844	43570	1931-07-27	25	91.4	103.3	43.2017	-86.4967	9	1
99845	43571	1931-07-27	26	91.4	103.3	43.2017	-86.4967	9	1
99902	43618	1931-08-07	23	91.4	103.3	43.2017	-86.4967	11	1
99903	43619	1931-08-07	24	91.4	103.3	43.2017	-86.4967	11	1
99904	43620	1931-08-07	25	91.4	103.3	43.2017	-86.4967	11	1
99905	43621	1931-08-07	26	91.4	103.3	43.2017	-86.4967	11	1
99906	43622	1931-08-07	30	91.4	103.3	43.2017	-86.4967	11	1
99962	43668	1931-08-17	23	91.4	103.3	43.2017	-86.4967	10	1
99963	43669	1931-08-17	24	91.4	103.3	43.2017	-86.4967	10	1
99964	43670	1931-08-17	25	91.4	103.3	43.2017	-86.4967	10	1
99965	43671	1931-08-17	26	91.4	103.3	43.2017	-86.4967	10	1
99966	43672	1931-08-17	30	91.4	103.3	43.2017	-86.4967	10	1
100510	42867	1930-07-15	23	109.7	110.6	43.2236	-87.6333	22	1
100511	42868	1930-07-15	24	109.7	110.6	43.2236	-87.6333	22	1
100512	42869	1930-07-15	25	109.7	110.6	43.2236	-87.6333	22	1
100513	42870	1930-07-15	26	109.7	110.6	43.2236	-87.6333	22	1
100514	42871	1930-07-15	30	109.7	110.6	43.2236	-87.6333	22	1
100653	42987	1930-08-09	23	56.7	67.7	43.2945	-87.5181	11	1
100654	42988	1930-08-09	24	56.7	67.7	43.2945	-87.5181	11	1
100655	42989	1930-08-09	25	56.7	67.7	43.2945	-87.5181	11	1
100656	42990	1930-08-09	26	56.7	67.7	43.2945	-87.5181	11	1
100657	42991	1930-08-09	30	56.7	67.7	43.2945	-87.5181	11	1
100582	42927	1930-07-29	23	56.7	89.6	43.2945	-87.5306	11	1
100583	42928	1930-07-29	24	56.7	89.6	43.2945	-87.5306	11	1
100584	42929	1930-07-29	25	56.7	89.6	43.2945	-87.5306	11	1
100585	42930	1930-07-29	26	56.7	89.6	43.2945	-87.5306	11	1
100586	42931	1930-07-29	30	56.7	89.6	43.2945	-87.5306	11	1
100712	43042	1930-08-21	23	56.7	91.4	43.2945	-87.5306	12	1
100713	43043	1930-08-21	24	56.7	91.4	43.2945	-87.5306	12	1
100714	43044	1930-08-21	25	56.7	91.4	43.2945	-87.5306	12	1
100715	43045	1930-08-21	26	56.7	91.4	43.2945	-87.5306	12	1
100716	43046	1930-08-21	30	56.7	91.4	43.2945	-87.5306	12	1
100587	42932	1930-07-29	23	118.9	124.4	43.3083	-87.5833	11	1
100588	42933	1930-07-29	24	118.9	124.4	43.3083	-87.5833	11	1
100589	42934	1930-07-29	25	118.9	124.4	43.3083	-87.5833	11	1
100590	42935	1930-07-29	26	118.9	124.4	43.3083	-87.5833	11	1
100591	42936	1930-07-29	30	118.9	124.4	43.3083	-87.5833	11	1
100658	42992	1930-08-09	23	118.9	124.4	43.3083	-87.5833	11	1
100659	42993	1930-08-09	24	118.9	124.4	43.3083	-87.5833	11	1
100660	42994	1930-08-09	25	118.9	124.4	43.3083	-87.5833	11	1
100661	42995	1930-08-09	26	118.9	124.4	43.3083	-87.5833	11	1
100662	42996	1930-08-09	30	118.9	124.4	43.3083	-87.5833	11	1
100717	43047	1930-08-21	23	118.9	124.4	43.3083	-87.5833	12	1
100718	43048	1930-08-21	24	118.9	124.4	43.3083	-87.5833	12	1
100719	43049	1930-08-21	25	118.9	124.4	43.3083	-87.5833	12	1
100720	43050	1930-08-21	26	118.9	124.4	43.3083	-87.5833	12	1
100721	43051	1930-08-21	30	118.9	124.4	43.3083	-87.5833	12	1
100067	43753	1931-08-31	23	54.9	64	43.4083	-87.7717	10	2
100068	43754	1931-08-31	24	54.9	64	43.4083	-87.7717	10	2
100069	43755	1931-08-31	25	54.9	64	43.4083	-87.7717	10	2
100070	43756	1931-08-31	26	54.9	64	43.4083	-87.7717	10	2
100071	43757	1931-08-31	30	54.9	64	43.4083	-87.7717	10	2
101104	43357	1931-06-12	30	73.2	73.2	43.435	-87.2083	11	2
101100	43353	1931-06-12	23	73.2	73.2	43.435	-87.2083	11	2
101101	43354	1931-06-12	24	73.2	73.2	43.435	-87.2083	11	2
101102	43355	1931-06-12	25	73.2	73.2	43.435	-87.2083	11	2
101103	43356	1931-06-12	26	73.2	73.2	43.435	-87.2083	11	2
99670	43418	1931-06-27	23	73.2	73.2	43.435	-87.2083	15	3
99671	43419	1931-06-27	24	73.2	73.2	43.435	-87.2083	15	3
99672	43420	1931-06-27	25	73.2	73.2	43.435	-87.2083	15	3
99673	43421	1931-06-27	26	73.2	73.2	43.435	-87.2083	15	3
99674	43422	1931-06-27	30	73.2	73.2	43.435	-87.2083	15	3
100961	43238	1931-05-20	23	75	80.5	43.4417	-87.195	14	2
100962	43239	1931-05-20	24	75	80.5	43.4417	-87.195	14	2
100963	43240	1931-05-20	25	75	80.5	43.4417	-87.195	14	2
100964	43241	1931-05-20	26	75	80.5	43.4417	-87.195	14	2
100965	43242	1931-05-20	30	75	80.5	43.4417	-87.195	14	2
101028	43293	1931-06-01	23	80.5	84.1	43.4417	-87.195	12	2
101029	43294	1931-06-01	24	80.5	84.1	43.4417	-87.195	12	2
101030	43295	1931-06-01	25	80.5	84.1	43.4417	-87.195	12	2
101031	43296	1931-06-01	26	80.5	84.1	43.4417	-87.195	12	2
101032	43297	1931-06-01	30	80.5	84.1	43.4417	-87.195	12	2
99883	43602	1931-08-04	30	137.2	139	43.4417	-87.555	11	4
100074	43760	1931-08-31	25	137.2	139	43.4417	-87.555	10	2
99879	43598	1931-08-04	23	137.2	139	43.4417	-87.555	11	4
99880	43599	1931-08-04	24	137.2	139	43.4417	-87.555	11	4
99881	43600	1931-08-04	25	137.2	139	43.4417	-87.555	11	4
99882	43601	1931-08-04	26	137.2	139	43.4417	-87.555	11	4
99939	43648	1931-08-13	23	137.2	139	43.4417	-87.555	9	4
99940	43649	1931-08-13	24	137.2	139	43.4417	-87.555	9	4
99941	43650	1931-08-13	25	137.2	139	43.4417	-87.555	9	4
99942	43651	1931-08-13	26	137.2	139	43.4417	-87.555	9	4
99943	43652	1931-08-13	30	137.2	139	43.4417	-87.555	9	4
100000	43698	1931-08-21	23	137.2	139	43.4417	-87.555	8	4
100001	43699	1931-08-21	24	137.2	139	43.4417	-87.555	8	4
100002	43700	1931-08-21	25	137.2	139	43.4417	-87.555	8	4
100003	43701	1931-08-21	26	137.2	139	43.4417	-87.555	8	4
100004	43702	1931-08-21	30	137.2	139	43.4417	-87.555	8	4
100072	43758	1931-08-31	23	137.2	139	43.4417	-87.555	10	2
100073	43759	1931-08-31	24	137.2	139	43.4417	-87.555	10	2
100075	43761	1931-08-31	26	137.2	139	43.4417	-87.555	10	2
100076	43762	1931-08-31	30	137.2	139	43.4417	-87.555	10	2
100138	43813	1931-09-11	23	137.2	139.9	43.4417	-87.555	11	3
100139	43814	1931-09-11	24	137.2	139.9	43.4417	-87.555	11	3
100140	43815	1931-09-11	25	137.2	139.9	43.4417	-87.555	11	3
100141	43816	1931-09-11	26	137.2	139.9	43.4417	-87.555	11	3
100142	43817	1931-09-11	30	137.2	139.9	43.4417	-87.555	11	3
100908	43195	1931-05-07	25	80.5	84.1	43.4517	-87.21	13	2
100906	43193	1931-05-07	23	80.5	84.1	43.4517	-87.21	13	2
100907	43194	1931-05-07	24	80.5	84.1	43.4517	-87.21	13	2
100909	43196	1931-05-07	26	80.5	84.1	43.4517	-87.21	13	2
100910	43197	1931-05-07	30	80.5	84.1	43.4517	-87.21	13	2
100563	42912	1930-07-25	23	102.4	102.4	43.6	-86.6125	14	1
100564	42913	1930-07-25	24	102.4	102.4	43.6	-86.6125	14	1
100565	42914	1930-07-25	25	102.4	102.4	43.6	-86.6125	14	1
100566	42915	1930-07-25	26	102.4	102.4	43.6	-86.6125	14	1
100567	42916	1930-07-25	30	102.4	102.4	43.6	-86.6125	14	1
100633	42972	1930-08-06	23	102.4	102.4	43.6	-86.6125	12	1
100634	42973	1930-08-06	24	102.4	102.4	43.6	-86.6125	12	1
100635	42974	1930-08-06	25	102.4	102.4	43.6	-86.6125	12	1
100636	42975	1930-08-06	26	102.4	102.4	43.6	-86.6125	12	1
100637	42976	1930-08-06	30	102.4	102.4	43.6	-86.6125	12	1
100692	43022	1930-08-18	23	102.4	102.4	43.6	-86.6125	12	1
100693	43023	1930-08-18	24	102.4	102.4	43.6	-86.6125	12	1
100694	43024	1930-08-18	25	102.4	102.4	43.6	-86.6125	12	1
100695	43025	1930-08-18	26	102.4	102.4	43.6	-86.6125	12	1
100696	43026	1930-08-18	30	102.4	102.4	43.6	-86.6125	12	1
100271	44028	1931-11-18	23	128	131.7	43.6067	-87.5	12	2
100272	44029	1931-11-18	24	128	131.7	43.6067	-87.5	12	2
100273	44030	1931-11-18	25	128	131.7	43.6067	-87.5	12	2
100274	44031	1931-11-18	26	128	131.7	43.6067	-87.5	12	2
100275	44032	1931-11-18	30	128	131.7	43.6067	-87.5	12	2
100379	43923	1931-10-06	23	128	131.7	43.6067	-87.5	13	2
100380	43924	1931-10-06	24	128	131.7	43.6067	-87.5	13	2
100381	43925	1931-10-06	25	128	131.7	43.6067	-87.5	13	2
100382	43926	1931-10-06	26	128	131.7	43.6067	-87.5	13	2
100383	43927	1931-10-06	30	128	131.7	43.6067	-87.5	13	2
100405	43943	1931-10-16	23	128	131.7	43.6067	-87.5	10	2
100406	43944	1931-10-16	24	128	131.7	43.6067	-87.5	10	2
100407	43945	1931-10-16	25	128	131.7	43.6067	-87.5	10	2
100408	43946	1931-10-16	26	128	131.7	43.6067	-87.5	10	2
100409	43947	1931-10-16	30	128	131.7	43.6067	-87.5	10	2
100208	43973	1931-10-26	23	128	131.7	43.6067	-87.5	10	2
100209	43974	1931-10-26	24	128	131.7	43.6067	-87.5	10	2
100210	43975	1931-10-26	25	128	131.7	43.6067	-87.5	10	2
100211	43976	1931-10-26	26	128	131.7	43.6067	-87.5	10	2
100212	43977	1931-10-26	30	128	131.7	43.6067	-87.5	10	2
100244	44003	1931-11-06	23	128	131.7	43.6067	-87.5	11	2
100245	44004	1931-11-06	24	128	131.7	43.6067	-87.5	11	2
100246	44005	1931-11-06	25	128	131.7	43.6067	-87.5	11	2
100247	44006	1931-11-06	26	128	131.7	43.6067	-87.5	11	2
100248	44007	1931-11-06	30	128	131.7	43.6067	-87.5	11	2
100621	42962	1930-08-05	23	111.6	115.2	43.6431	-86.6819	13	1
100622	42963	1930-08-05	24	111.6	115.2	43.6431	-86.6819	13	1
100623	42964	1930-08-05	25	111.6	115.2	43.6431	-86.6819	13	1
100624	42965	1930-08-05	26	111.6	115.2	43.6431	-86.6819	13	1
100625	42966	1930-08-05	30	111.6	115.2	43.6431	-86.6819	13	1
100727	43057	1930-08-26	23	111.6	115.2	43.6431	-86.6819	13	1
100728	43058	1930-08-26	24	111.6	115.2	43.6431	-86.6819	13	1
100729	43059	1930-08-26	25	111.6	115.2	43.6431	-86.6819	13	1
100730	43060	1930-08-26	26	111.6	115.2	43.6431	-86.6819	13	1
100731	43061	1930-08-26	30	111.6	115.2	43.6431	-86.6819	13	1
99666	43415	1931-06-26	25	119.8	133.5	43.65	-87.5233	13	3
99664	43413	1931-06-26	23	119.8	133.5	43.65	-87.5233	13	3
99665	43414	1931-06-26	24	119.8	133.5	43.65	-87.5233	13	3
99667	43416	1931-06-26	26	119.8	133.5	43.65	-87.5233	13	3
99668	43417	1931-06-26	30	119.8	133.5	43.65	-87.5233	13	3
99760	43498	1931-07-09	23	119.8	133.5	43.65	-87.5233	13	3
99761	43499	1931-07-09	24	119.8	133.5	43.65	-87.5233	13	3
99762	43500	1931-07-09	25	119.8	133.5	43.65	-87.5233	13	3
99763	43501	1931-07-09	26	119.8	133.5	43.65	-87.5233	13	3
99764	43502	1931-07-09	30	119.8	133.5	43.65	-87.5233	13	3
100680	43012	1930-08-13	23	111.6	115.2	43.6556	-86.7695	8	1
100681	43013	1930-08-13	24	111.6	115.2	43.6556	-86.7695	8	1
100682	43014	1930-08-13	25	111.6	115.2	43.6556	-86.7695	8	1
100683	43015	1930-08-13	26	111.6	115.2	43.6556	-86.7695	8	1
100684	43016	1930-08-13	30	111.6	115.2	43.6556	-86.7695	8	1
101034	43298	1931-06-02	23	99.7	119.8	43.6583	-87.5383	13	2
100900	43188	1931-05-06	23	100.6	119.8	43.6583	-87.5383	12	2
100901	43189	1931-05-06	24	100.6	119.8	43.6583	-87.5383	12	2
100902	43190	1931-05-06	25	100.6	119.8	43.6583	-87.5383	12	2
100903	43191	1931-05-06	26	100.6	119.8	43.6583	-87.5383	12	2
100904	43192	1931-05-06	30	100.6	119.8	43.6583	-87.5383	12	2
100966	43243	1931-05-20	23	100.6	119.8	43.6583	-87.5383	14	2
100967	43244	1931-05-20	24	100.6	119.8	43.6583	-87.5383	14	2
100968	43245	1931-05-20	25	100.6	119.8	43.6583	-87.5383	14	2
100969	43246	1931-05-20	26	100.6	119.8	43.6583	-87.5383	14	2
100970	43247	1931-05-20	30	100.6	119.8	43.6583	-87.5383	14	2
101035	43299	1931-06-02	24	99.7	119.8	43.6583	-87.5383	13	2
101036	43300	1931-06-02	25	99.7	119.8	43.6583	-87.5383	13	2
101037	43301	1931-06-02	26	99.7	119.8	43.6583	-87.5383	13	2
101038	43302	1931-06-02	30	99.7	119.8	43.6583	-87.5383	13	2
101107	43358	1931-06-13	23	99.7	119.8	43.6583	-87.5383	11	2
101108	43359	1931-06-13	24	99.7	119.8	43.6583	-87.5383	11	2
101109	43360	1931-06-13	25	99.7	119.8	43.6583	-87.5383	11	2
99597	43361	1931-06-13	26	99.7	119.8	43.6583	-87.5383	11	2
99598	43362	1931-06-13	30	99.7	119.8	43.6583	-87.5383	11	2
100266	44023	1931-11-18	23	69.5	82.3	43.665	-87.5917	12	1
100267	44024	1931-11-18	24	69.5	82.3	43.665	-87.5917	12	1
100268	44025	1931-11-18	25	69.5	82.3	43.665	-87.5917	12	1
100269	44026	1931-11-18	26	69.5	82.3	43.665	-87.5917	12	1
100376	43920	1931-10-06	25	69.5	91.4	43.665	-87.5917	13	2
100402	43940	1931-10-16	25	69.5	91.4	43.665	-87.5917	10	2
100204	43969	1931-10-26	24	69.5	91.4	43.665	-87.5917	10	2
100239	43998	1931-11-06	23	69.5	91.4	43.665	-87.5917	11	2
100270	44027	1931-11-18	30	69.5	82.3	43.665	-87.5917	12	1
100374	43918	1931-10-06	23	69.5	91.4	43.665	-87.5917	13	2
100375	43919	1931-10-06	24	69.5	91.4	43.665	-87.5917	13	2
100377	43921	1931-10-06	26	69.5	91.4	43.665	-87.5917	13	2
100378	43922	1931-10-06	30	69.5	91.4	43.665	-87.5917	13	2
100400	43938	1931-10-16	23	69.5	91.4	43.665	-87.5917	10	2
100401	43939	1931-10-16	24	69.5	91.4	43.665	-87.5917	10	2
100403	43941	1931-10-16	26	69.5	91.4	43.665	-87.5917	10	2
100404	43942	1931-10-16	30	69.5	91.4	43.665	-87.5917	10	2
100203	43968	1931-10-26	23	69.5	91.4	43.665	-87.5917	10	2
100205	43970	1931-10-26	25	69.5	91.4	43.665	-87.5917	10	2
100206	43971	1931-10-26	26	69.5	91.4	43.665	-87.5917	10	2
100207	43972	1931-10-26	30	69.5	91.4	43.665	-87.5917	10	2
100240	43999	1931-11-06	24	69.5	91.4	43.665	-87.5917	11	2
100241	44000	1931-11-06	25	69.5	91.4	43.665	-87.5917	11	2
100242	44001	1931-11-06	26	69.5	91.4	43.665	-87.5917	11	2
100243	44002	1931-11-06	30	69.5	91.4	43.665	-87.5917	11	2
100551	42902	1930-07-23	23	95.1	96.9	43.7333	-86.6764	13	1
100552	42903	1930-07-23	24	95.1	96.9	43.7333	-86.6764	13	1
100553	42904	1930-07-23	25	95.1	96.9	43.7333	-86.6764	13	1
100554	42905	1930-07-23	26	95.1	96.9	43.7333	-86.6764	13	1
100555	42906	1930-07-23	30	95.1	96.9	43.7333	-86.6764	13	1
100489	42852	1930-07-10	23	54.9	56.7	43.85	-86.5708	12	1
100490	42853	1930-07-10	24	54.9	56.7	43.85	-86.5708	12	1
100491	42854	1930-07-10	25	54.9	56.7	43.85	-86.5708	12	1
100492	42855	1930-07-10	26	54.9	56.7	43.85	-86.5708	12	1
100493	42856	1930-07-10	30	54.9	56.7	43.85	-86.5708	12	1
100546	42897	1930-07-23	23	47.5	53	43.8681	-86.5528	13	1
100547	42898	1930-07-23	24	47.5	53	43.8681	-86.5528	13	1
100548	42899	1930-07-23	25	47.5	53	43.8681	-86.5528	13	1
100549	42900	1930-07-23	26	47.5	53	43.8681	-86.5528	13	1
100550	42901	1930-07-23	30	47.5	53	43.8681	-86.5528	13	1
100616	42957	1930-08-05	23	47.5	53	43.8681	-86.5528	13	1
100617	42958	1930-08-05	24	47.5	53	43.8681	-86.5528	13	1
100618	42959	1930-08-05	25	47.5	53	43.8681	-86.5528	13	1
100619	42960	1930-08-05	26	47.5	53	43.8681	-86.5528	13	1
100620	42961	1930-08-05	30	47.5	53	43.8681	-86.5528	13	1
100675	43007	1930-08-13	23	47.5	53	43.8681	-86.5528	8	1
100676	43008	1930-08-13	24	47.5	53	43.8681	-86.5528	8	1
100677	43009	1930-08-13	25	47.5	53	43.8681	-86.5528	8	1
100678	43010	1930-08-13	26	47.5	53	43.8681	-86.5528	8	1
100679	43011	1930-08-13	30	47.5	53	43.8681	-86.5528	8	1
100722	43052	1930-08-26	23	47.5	53	43.8681	-86.5528	13	1
100723	43053	1930-08-26	24	47.5	53	43.8681	-86.5528	13	1
100724	43054	1930-08-26	25	47.5	53	43.8681	-86.5528	13	1
100725	43055	1930-08-26	26	47.5	53	43.8681	-86.5528	13	1
100726	43056	1930-08-26	30	47.5	53	43.8681	-86.5528	13	1
101021	43288	1931-05-29	23	133.5	146.3	43.9133	-86.6817	10	2
100955	43233	1931-05-19	23	137.2	146.3	43.9133	-86.6817	14	2
100956	43234	1931-05-19	24	137.2	146.3	43.9133	-86.6817	14	2
100957	43235	1931-05-19	25	137.2	146.3	43.9133	-86.6817	14	2
100958	43236	1931-05-19	26	137.2	146.3	43.9133	-86.6817	14	2
100959	43237	1931-05-19	30	137.2	146.3	43.9133	-86.6817	14	2
101022	43289	1931-05-29	24	133.5	146.3	43.9133	-86.6817	10	2
101023	43290	1931-05-29	25	133.5	146.3	43.9133	-86.6817	10	2
101024	43291	1931-05-29	26	133.5	146.3	43.9133	-86.6817	10	2
101025	43292	1931-05-29	30	133.5	146.3	43.9133	-86.6817	10	2
99858	43582	1931-07-28	30	107.9	137.2	43.9217	-86.6733	8	2
99918	43632	1931-08-08	30	107.9	137.2	43.9217	-86.6733	11	2
100038	43730	1931-08-26	25	107.9	135.3	43.9217	-86.6733	8	2
100110	43791	1931-09-04	26	107.9	135.3	43.9217	-86.6733	9	2
101093	43348	1931-06-11	23	113.4	133.5	43.9217	-86.6733	13	1
101094	43349	1931-06-11	24	113.4	133.5	43.9217	-86.6733	13	1
101095	43350	1931-06-11	25	113.4	133.5	43.9217	-86.6733	13	1
101096	43351	1931-06-11	26	113.4	133.5	43.9217	-86.6733	13	1
101097	43352	1931-06-11	30	113.4	133.5	43.9217	-86.6733	13	1
99653	43408	1931-06-23	23	109.7	137.2	43.9217	-86.6733	12	2
99654	43409	1931-06-23	24	109.7	137.2	43.9217	-86.6733	12	2
99655	43410	1931-06-23	25	109.7	137.2	43.9217	-86.6733	12	2
99656	43411	1931-06-23	26	109.7	137.2	43.9217	-86.6733	12	2
99657	43412	1931-06-23	30	109.7	137.2	43.9217	-86.6733	12	2
99729	43473	1931-07-03	23	109.7	137.2	43.9217	-86.6733	10	2
99730	43474	1931-07-03	24	109.7	137.2	43.9217	-86.6733	10	2
99731	43475	1931-07-03	25	109.7	137.2	43.9217	-86.6733	10	2
99732	43476	1931-07-03	26	109.7	137.2	43.9217	-86.6733	10	2
99733	43477	1931-07-03	30	109.7	137.2	43.9217	-86.6733	10	2
99794	43528	1931-07-20	23	109.7	137.2	43.9217	-86.6733	17	2
99795	43529	1931-07-20	24	109.7	137.2	43.9217	-86.6733	17	2
99796	43530	1931-07-20	25	109.7	137.2	43.9217	-86.6733	17	2
99797	43531	1931-07-20	26	109.7	137.2	43.9217	-86.6733	17	2
99798	43532	1931-07-20	30	109.7	137.2	43.9217	-86.6733	17	2
99854	43578	1931-07-28	23	107.9	137.2	43.9217	-86.6733	8	2
99855	43579	1931-07-28	24	107.9	137.2	43.9217	-86.6733	8	2
99856	43580	1931-07-28	25	107.9	137.2	43.9217	-86.6733	8	2
99857	43581	1931-07-28	26	107.9	137.2	43.9217	-86.6733	8	2
99914	43628	1931-08-08	23	107.9	137.2	43.9217	-86.6733	11	2
99915	43629	1931-08-08	24	107.9	137.2	43.9217	-86.6733	11	2
99916	43630	1931-08-08	25	107.9	137.2	43.9217	-86.6733	11	2
99917	43631	1931-08-08	26	107.9	137.2	43.9217	-86.6733	11	2
99974	43678	1931-08-18	23	107.9	135.3	43.9217	-86.6733	10	2
99975	43679	1931-08-18	24	107.9	135.3	43.9217	-86.6733	10	2
99976	43680	1931-08-18	25	107.9	135.3	43.9217	-86.6733	10	2
99977	43681	1931-08-18	26	107.9	135.3	43.9217	-86.6733	10	2
99978	43682	1931-08-18	30	107.9	135.3	43.9217	-86.6733	10	2
100036	43728	1931-08-26	23	107.9	135.3	43.9217	-86.6733	8	2
100037	43729	1931-08-26	24	107.9	135.3	43.9217	-86.6733	8	2
100039	43731	1931-08-26	26	107.9	135.3	43.9217	-86.6733	8	2
100040	43732	1931-08-26	30	107.9	135.3	43.9217	-86.6733	8	2
100107	43788	1931-09-04	23	107.9	135.3	43.9217	-86.6733	9	2
100108	43789	1931-09-04	24	107.9	135.3	43.9217	-86.6733	9	2
100109	43790	1931-09-04	25	107.9	135.3	43.9217	-86.6733	9	2
100111	43792	1931-09-04	30	107.9	135.3	43.9217	-86.6733	9	2
100172	43843	1931-09-18	23	107.9	115.2	43.9217	-86.6733	14	1
100173	43844	1931-09-18	24	107.9	115.2	43.9217	-86.6733	14	1
100174	43845	1931-09-18	25	107.9	115.2	43.9217	-86.6733	14	1
100175	43846	1931-09-18	26	107.9	115.2	43.9217	-86.6733	14	1
100176	43847	1931-09-18	30	107.9	115.2	43.9217	-86.6733	14	1
100348	43893	1931-10-01	23	107.9	115.2	43.9217	-86.6733	13	1
100349	43894	1931-10-01	24	107.9	115.2	43.9217	-86.6733	13	1
100350	43895	1931-10-01	25	107.9	115.2	43.9217	-86.6733	13	1
100351	43896	1931-10-01	26	107.9	115.2	43.9217	-86.6733	13	1
100352	43897	1931-10-01	30	107.9	115.2	43.9217	-86.6733	13	1
101092	43347	1931-06-11	30	53.9	56.7	43.93	-86.6	13	1
99651	43406	1931-06-23	26	53.9	56.7	43.93	-86.6	12	1
100950	43228	1931-05-15	23	54.9	61.3	43.93	-86.6	10	2
100951	43229	1931-05-15	24	54.9	61.3	43.93	-86.6	10	2
100952	43230	1931-05-15	25	54.9	61.3	43.93	-86.6	10	2
100953	43231	1931-05-15	26	54.9	61.3	43.93	-86.6	10	2
100954	43232	1931-05-15	30	54.9	61.3	43.93	-86.6	10	2
101088	43343	1931-06-11	23	53.9	56.7	43.93	-86.6	13	1
101089	43344	1931-06-11	24	53.9	56.7	43.93	-86.6	13	1
101090	43345	1931-06-11	25	53.9	56.7	43.93	-86.6	13	1
101091	43346	1931-06-11	26	53.9	56.7	43.93	-86.6	13	1
99648	43403	1931-06-23	23	53.9	56.7	43.93	-86.6	12	1
99649	43404	1931-06-23	24	53.9	56.7	43.93	-86.6	12	1
99650	43405	1931-06-23	25	53.9	56.7	43.93	-86.6	12	1
99652	43407	1931-06-23	30	53.9	56.7	43.93	-86.6	12	1
99724	43468	1931-07-03	23	53.9	56.7	43.93	-86.6	10	1
99725	43469	1931-07-03	24	53.9	56.7	43.93	-86.6	10	1
99726	43470	1931-07-03	25	53.9	56.7	43.93	-86.6	10	1
99727	43471	1931-07-03	26	53.9	56.7	43.93	-86.6	10	1
99728	43472	1931-07-03	30	53.9	56.7	43.93	-86.6	10	1
100343	43888	1931-10-01	23	53	57.6	43.93	-86.6	13	1
100344	43889	1931-10-01	24	53	57.6	43.93	-86.6	13	1
100345	43890	1931-10-01	25	53	57.6	43.93	-86.6	13	1
100346	43891	1931-10-01	26	53	57.6	43.93	-86.6	13	1
100347	43892	1931-10-01	30	53	57.6	43.93	-86.6	13	1
99790	43524	1931-07-20	24	49.4	53.9	43.9317	-86.5933	17	1
99909	43623	1931-08-08	23	49.4	53.9	43.9317	-86.5933	11	1
100170	43841	1931-09-18	26	53	56.7	43.9317	-86.5933	14	1
99789	43523	1931-07-20	23	49.4	53.9	43.9317	-86.5933	17	1
99791	43525	1931-07-20	25	49.4	53.9	43.9317	-86.5933	17	1
99792	43526	1931-07-20	26	49.4	53.9	43.9317	-86.5933	17	1
99793	43527	1931-07-20	30	49.4	53.9	43.9317	-86.5933	17	1
99849	43573	1931-07-28	23	49.4	53.9	43.9317	-86.5933	8	1
99850	43574	1931-07-28	24	49.4	53.9	43.9317	-86.5933	8	1
99851	43575	1931-07-28	25	49.4	53.9	43.9317	-86.5933	8	1
99852	43576	1931-07-28	26	49.4	53.9	43.9317	-86.5933	8	1
99853	43577	1931-07-28	30	49.4	53.9	43.9317	-86.5933	8	1
99910	43624	1931-08-08	24	49.4	53.9	43.9317	-86.5933	11	1
99911	43625	1931-08-08	25	49.4	53.9	43.9317	-86.5933	11	1
99912	43626	1931-08-08	26	49.4	53.9	43.9317	-86.5933	11	1
99913	43627	1931-08-08	30	49.4	53.9	43.9317	-86.5933	11	1
99969	43673	1931-08-18	23	49.4	53.9	43.9317	-86.5933	10	1
99970	43674	1931-08-18	24	49.4	53.9	43.9317	-86.5933	10	1
99971	43675	1931-08-18	25	49.4	53.9	43.9317	-86.5933	10	1
99972	43676	1931-08-18	26	49.4	53.9	43.9317	-86.5933	10	1
99973	43677	1931-08-18	30	49.4	53.9	43.9317	-86.5933	10	1
100031	43723	1931-08-26	23	49.4	53.9	43.9317	-86.5933	8	1
100032	43724	1931-08-26	24	49.4	53.9	43.9317	-86.5933	8	1
100033	43725	1931-08-26	25	49.4	53.9	43.9317	-86.5933	8	1
100034	43726	1931-08-26	26	49.4	53.9	43.9317	-86.5933	8	1
100035	43727	1931-08-26	30	49.4	53.9	43.9317	-86.5933	8	1
100102	43783	1931-09-04	23	49.4	53.9	43.9317	-86.5933	9	1
100103	43784	1931-09-04	24	49.4	53.9	43.9317	-86.5933	9	1
100104	43785	1931-09-04	25	49.4	53.9	43.9317	-86.5933	9	1
100105	43786	1931-09-04	26	49.4	53.9	43.9317	-86.5933	9	1
100106	43787	1931-09-04	30	49.4	53.9	43.9317	-86.5933	9	1
100167	43838	1931-09-18	23	53	56.7	43.9317	-86.5933	14	1
100168	43839	1931-09-18	24	53	56.7	43.9317	-86.5933	14	1
100169	43840	1931-09-18	25	53	56.7	43.9317	-86.5933	14	1
100171	43842	1931-09-18	30	53	56.7	43.9317	-86.5933	14	1
99753	43493	1931-07-08	23	82.3	85	43.945	-87.3533	13	2
99754	43494	1931-07-08	24	82.3	85	43.945	-87.3533	13	2
99755	43495	1931-07-08	25	82.3	85	43.945	-87.3533	13	2
99756	43496	1931-07-08	26	82.3	85	43.945	-87.3533	13	2
99757	43497	1931-07-08	30	82.3	85	43.945	-87.3533	13	2
99817	43548	1931-07-23	23	82.3	85	43.945	-87.3533	15	2
99818	43549	1931-07-23	24	82.3	85	43.945	-87.3533	15	2
99819	43550	1931-07-23	25	82.3	85	43.945	-87.3533	15	2
99820	43551	1931-07-23	26	82.3	85	43.945	-87.3533	15	2
99821	43552	1931-07-23	30	82.3	85	43.945	-87.3533	15	2
99874	43593	1931-08-03	23	82.3	85	43.945	-87.3533	11	2
99875	43594	1931-08-03	24	82.3	85	43.945	-87.3533	11	2
99876	43595	1931-08-03	25	82.3	85	43.945	-87.3533	11	2
99877	43596	1931-08-03	26	82.3	85	43.945	-87.3533	11	2
99878	43597	1931-08-03	30	82.3	85	43.945	-87.3533	11	2
99812	43543	1931-07-23	23	76.8	80.5	44	-87.41	15	2
99873	43592	1931-08-03	30	76.8	80.5	44	-87.41	11	2
99813	43544	1931-07-23	24	76.8	80.5	44	-87.41	15	2
99814	43545	1931-07-23	25	76.8	80.5	44	-87.41	15	2
99815	43546	1931-07-23	26	76.8	80.5	44	-87.41	15	2
99816	43547	1931-07-23	30	76.8	80.5	44	-87.41	15	2
99869	43588	1931-08-03	23	76.8	80.5	44	-87.41	11	2
99870	43589	1931-08-03	24	76.8	80.5	44	-87.41	11	2
99871	43590	1931-08-03	25	76.8	80.5	44	-87.41	11	2
99872	43591	1931-08-03	26	76.8	80.5	44	-87.41	11	2
99748	43488	1931-07-08	23	51.2	64	44.0767	-87.48	13	2
99749	43489	1931-07-08	24	51.2	64	44.0767	-87.48	13	2
99750	43490	1931-07-08	25	51.2	64	44.0767	-87.48	13	2
99751	43491	1931-07-08	26	51.2	64	44.0767	-87.48	13	2
99752	43492	1931-07-08	30	51.2	64	44.0767	-87.48	13	2
100455	42822	1930-07-03	23	45.7	49.4	44.15	-87.425	10	1
100456	42823	1930-07-03	24	45.7	49.4	44.15	-87.425	10	1
100457	42824	1930-07-03	25	45.7	49.4	44.15	-87.425	10	1
100458	42825	1930-07-03	26	45.7	49.4	44.15	-87.425	10	1
100459	42826	1930-07-03	30	45.7	49.4	44.15	-87.425	10	1
100522	42877	1930-07-21	23	45.7	49.4	44.15	-87.425	18	1
100523	42878	1930-07-21	24	45.7	49.4	44.15	-87.425	18	1
100524	42879	1930-07-21	25	45.7	49.4	44.15	-87.425	18	1
100525	42880	1930-07-21	26	45.7	49.4	44.15	-87.425	18	1
100526	42881	1930-07-21	30	45.7	49.4	44.15	-87.425	18	1
100594	42937	1930-07-30	23	45.7	49.4	44.15	-87.425	9	1
100595	42938	1930-07-30	24	45.7	49.4	44.15	-87.425	9	1
100596	42939	1930-07-30	25	45.7	49.4	44.15	-87.425	9	1
100597	42940	1930-07-30	26	45.7	49.4	44.15	-87.425	9	1
100598	42941	1930-07-30	30	45.7	49.4	44.15	-87.425	9	1
100665	42997	1930-08-12	23	45.7	49.4	44.15	-87.425	13	1
100666	42998	1930-08-12	24	45.7	49.4	44.15	-87.425	13	1
100667	42999	1930-08-12	25	45.7	49.4	44.15	-87.425	13	1
100668	43000	1930-08-12	26	45.7	49.4	44.15	-87.425	13	1
100669	43001	1930-08-12	30	45.7	49.4	44.15	-87.425	13	1
100460	42827	1930-07-03	23	137.2	146.3	44.1722	-87.2583	10	1
100461	42828	1930-07-03	24	137.2	146.3	44.1722	-87.2583	10	1
100462	42829	1930-07-03	25	137.2	146.3	44.1722	-87.2583	10	1
100463	42830	1930-07-03	26	137.2	146.3	44.1722	-87.2583	10	1
100464	42831	1930-07-03	30	137.2	146.3	44.1722	-87.2583	10	1
100527	42882	1930-07-21	23	137.2	146.3	44.1722	-87.2583	18	1
100528	42883	1930-07-21	24	137.2	146.3	44.1722	-87.2583	18	1
100529	42884	1930-07-21	25	137.2	146.3	44.1722	-87.2583	18	1
100530	42885	1930-07-21	26	137.2	146.3	44.1722	-87.2583	18	1
100531	42886	1930-07-21	30	137.2	146.3	44.1722	-87.2583	18	1
100599	42942	1930-07-30	23	137.2	146.3	44.1722	-87.2583	9	1
100600	42943	1930-07-30	24	137.2	146.3	44.1722	-87.2583	9	1
100601	42944	1930-07-30	25	137.2	146.3	44.1722	-87.2583	9	1
100602	42945	1930-07-30	26	137.2	146.3	44.1722	-87.2583	9	1
100603	42946	1930-07-30	30	137.2	146.3	44.1722	-87.2583	9	1
100670	43002	1930-08-12	23	137.2	146.3	44.1722	-87.2583	13	1
100671	43003	1930-08-12	24	137.2	146.3	44.1722	-87.2583	13	1
100672	43004	1930-08-12	25	137.2	146.3	44.1722	-87.2583	13	1
100673	43005	1930-08-12	26	137.2	146.3	44.1722	-87.2583	13	1
100674	43006	1930-08-12	30	137.2	146.3	44.1722	-87.2583	13	1
99806	43538	1931-07-21	23	114.3	122.5	44.2417	-86.4667	14	1
99807	43539	1931-07-21	24	114.3	122.5	44.2417	-86.4667	14	1
99808	43540	1931-07-21	25	114.3	122.5	44.2417	-86.4667	14	1
99809	43541	1931-07-21	26	114.3	122.5	44.2417	-86.4667	14	1
99810	43542	1931-07-21	30	114.3	122.5	44.2417	-86.4667	14	1
99736	43478	1931-07-06	23	56.7	91.4	44.2433	-86.4267	12	2
99737	43479	1931-07-06	24	56.7	91.4	44.2433	-86.4267	12	2
99738	43480	1931-07-06	25	56.7	91.4	44.2433	-86.4267	12	2
99739	43481	1931-07-06	26	56.7	91.4	44.2433	-86.4267	12	2
99740	43482	1931-07-06	30	56.7	91.4	44.2433	-86.4267	12	2
99741	43483	1931-07-07	23	91.4	113.4	44.2433	-86.4267	13	2
99742	43484	1931-07-07	24	91.4	113.4	44.2433	-86.4267	13	2
99743	43485	1931-07-07	25	91.4	113.4	44.2433	-86.4267	13	2
99744	43486	1931-07-07	26	91.4	113.4	44.2433	-86.4267	13	2
99745	43487	1931-07-07	30	91.4	113.4	44.2433	-86.4267	13	2
99802	43534	1931-07-21	24	51.2	60.4	44.2567	-86.4117	14	1
99801	43533	1931-07-21	23	51.2	60.4	44.2567	-86.4117	14	1
99803	43535	1931-07-21	25	51.2	60.4	44.2567	-86.4117	14	1
99804	43536	1931-07-21	26	51.2	60.4	44.2567	-86.4117	14	1
99805	43537	1931-07-21	30	51.2	60.4	44.2567	-86.4117	14	1
100394	43933	1931-10-15	23	146.3	157.3	44.4183	-87.29	10	3
100395	43934	1931-10-15	24	146.3	157.3	44.4183	-87.29	10	3
100396	43935	1931-10-15	25	146.3	157.3	44.4183	-87.29	10	3
100397	43936	1931-10-15	26	146.3	157.3	44.4183	-87.29	10	3
100398	43937	1931-10-15	30	146.3	157.3	44.4183	-87.29	10	3
100197	43963	1931-10-24	23	162.8	177.4	44.4183	-87.29	9	3
100198	43964	1931-10-24	24	162.8	177.4	44.4183	-87.29	9	3
100199	43965	1931-10-24	25	162.8	177.4	44.4183	-87.29	9	3
100200	43966	1931-10-24	26	162.8	177.4	44.4183	-87.29	9	3
100201	43967	1931-10-24	30	162.8	177.4	44.4183	-87.29	9	3
99932	43643	1931-08-12	23	150	159.1	44.42	-87.28	12	2
100062	43750	1931-08-28	25	150	159.1	44.42	-87.28	8	2
100135	43812	1931-09-10	30	150	159.1	44.42	-87.28	13	2
99933	43644	1931-08-12	24	150	159.1	44.42	-87.28	12	2
99934	43645	1931-08-12	25	150	159.1	44.42	-87.28	12	2
99935	43646	1931-08-12	26	150	159.1	44.42	-87.28	12	2
99936	43647	1931-08-12	30	150	159.1	44.42	-87.28	12	2
99993	43693	1931-08-20	23	150	159.1	44.42	-87.28	8	2
99994	43694	1931-08-20	24	150	159.1	44.42	-87.28	8	2
99995	43695	1931-08-20	25	150	159.1	44.42	-87.28	8	2
99996	43696	1931-08-20	26	150	159.1	44.42	-87.28	8	2
99997	43697	1931-08-20	30	150	159.1	44.42	-87.28	8	2
100060	43748	1931-08-28	23	150	159.1	44.42	-87.28	8	2
100061	43749	1931-08-28	24	150	159.1	44.42	-87.28	8	2
100063	43751	1931-08-28	26	150	159.1	44.42	-87.28	8	2
100064	43752	1931-08-28	30	150	159.1	44.42	-87.28	8	2
100131	43808	1931-09-10	23	150	159.1	44.42	-87.28	13	2
100132	43809	1931-09-10	24	150	159.1	44.42	-87.28	13	2
100133	43810	1931-09-10	25	150	159.1	44.42	-87.28	13	2
100134	43811	1931-09-10	26	150	159.1	44.42	-87.28	13	2
100313	43863	1931-09-21	23	146.3	150	44.42	-87.28	11	2
100314	43864	1931-09-21	24	146.3	150	44.42	-87.28	11	2
100315	43865	1931-09-21	25	146.3	150	44.42	-87.28	11	2
100316	43866	1931-09-21	26	146.3	150	44.42	-87.28	11	2
100317	43867	1931-09-21	30	146.3	150	44.42	-87.28	11	2
100368	43913	1931-10-05	23	150	157.3	44.42	-87.28	14	2
100369	43914	1931-10-05	24	150	157.3	44.42	-87.28	14	2
100370	43915	1931-10-05	25	150	157.3	44.42	-87.28	14	2
100371	43916	1931-10-05	26	150	157.3	44.42	-87.28	14	2
100372	43917	1931-10-05	30	150	157.3	44.42	-87.28	14	2
100308	43858	1931-09-21	23	60.4	78.6	44.425	-87.2917	11	2
100309	43859	1931-09-21	24	60.4	78.6	44.425	-87.2917	11	2
100310	43860	1931-09-21	25	60.4	78.6	44.425	-87.2917	11	2
100311	43861	1931-09-21	26	60.4	78.6	44.425	-87.2917	11	2
100312	43862	1931-09-21	30	60.4	78.6	44.425	-87.2917	11	2
100233	43993	1931-11-05	23	129.8	137.2	44.43	-87.35	12	3
100234	43994	1931-11-05	24	129.8	137.2	44.43	-87.35	12	3
100235	43995	1931-11-05	25	129.8	137.2	44.43	-87.35	12	3
100236	43996	1931-11-05	26	129.8	137.2	44.43	-87.35	12	3
100237	43997	1931-11-05	30	129.8	137.2	44.43	-87.35	12	3
100276	44033	1931-11-19	23	91.4	104.2	44.4433	-87.3917	14	3
100277	44034	1931-11-19	24	91.4	104.2	44.4433	-87.3917	14	3
100278	44035	1931-11-19	25	91.4	104.2	44.4433	-87.3917	14	3
100279	44036	1931-11-19	26	91.4	104.2	44.4433	-87.3917	14	3
100280	44037	1931-11-19	30	91.4	104.2	44.4433	-87.3917	14	3
99927	43638	1931-08-12	23	60.4	78.6	44.445	-87.4133	12	2
99928	43639	1931-08-12	24	60.4	78.6	44.445	-87.4133	12	2
99929	43640	1931-08-12	25	60.4	78.6	44.445	-87.4133	12	2
99930	43641	1931-08-12	26	60.4	78.6	44.445	-87.4133	12	2
99931	43642	1931-08-12	30	60.4	78.6	44.445	-87.4133	12	2
99988	43688	1931-08-20	23	60.4	78.6	44.445	-87.4133	8	2
99989	43689	1931-08-20	24	60.4	78.6	44.445	-87.4133	8	2
99990	43690	1931-08-20	25	60.4	78.6	44.445	-87.4133	8	2
99991	43691	1931-08-20	26	60.4	78.6	44.445	-87.4133	8	2
99992	43692	1931-08-20	30	60.4	78.6	44.445	-87.4133	8	2
100055	43743	1931-08-28	23	60.4	78.6	44.445	-87.4133	8	2
100056	43744	1931-08-28	24	60.4	78.6	44.445	-87.4133	8	2
100057	43745	1931-08-28	25	60.4	78.6	44.445	-87.4133	8	2
100058	43746	1931-08-28	26	60.4	78.6	44.445	-87.4133	8	2
100059	43747	1931-08-28	30	60.4	78.6	44.445	-87.4133	8	2
100126	43803	1931-09-10	23	60.4	78.6	44.445	-87.4133	13	2
100127	43804	1931-09-10	24	60.4	78.6	44.445	-87.4133	13	2
100128	43805	1931-09-10	25	60.4	78.6	44.445	-87.4133	13	2
100129	43806	1931-09-10	26	60.4	78.6	44.445	-87.4133	13	2
100130	43807	1931-09-10	30	60.4	78.6	44.445	-87.4133	13	2
100363	43908	1931-10-03	23	60.4	78.6	44.445	-87.4133	12	2
100364	43909	1931-10-03	24	60.4	78.6	44.445	-87.4133	12	2
100365	43910	1931-10-03	25	60.4	78.6	44.445	-87.4133	12	2
100366	43911	1931-10-03	26	60.4	78.6	44.445	-87.4133	12	2
100367	43912	1931-10-03	30	60.4	78.6	44.445	-87.4133	12	2
99678	43426	1930-06-27	26	86	155.4	44.55	-86.3667	9	1
100482	42847	1930-07-08	23	86	155.4	44.55	-86.3667	11	1
100483	42848	1930-07-08	24	86	155.4	44.55	-86.3667	11	1
100484	42849	1930-07-08	25	86	155.4	44.55	-86.3667	11	1
100485	42850	1930-07-08	26	86	155.4	44.55	-86.3667	11	1
100486	42851	1930-07-08	30	86	155.4	44.55	-86.3667	11	1
100539	42892	1930-07-22	23	73.2	142.6	44.55	-86.3667	14	1
100540	42893	1930-07-22	24	73.2	142.6	44.55	-86.3667	14	1
100541	42894	1930-07-22	25	73.2	142.6	44.55	-86.3667	14	1
100542	42895	1930-07-22	26	73.2	142.6	44.55	-86.3667	14	1
100543	42896	1930-07-22	30	73.2	142.6	44.55	-86.3667	14	1
100611	42952	1930-08-01	23	80.5	142.6	44.55	-86.3667	10	1
100612	42953	1930-08-01	24	80.5	142.6	44.55	-86.3667	10	1
100613	42954	1930-08-01	25	80.5	142.6	44.55	-86.3667	10	1
100614	42955	1930-08-01	26	80.5	142.6	44.55	-86.3667	10	1
100615	42956	1930-08-01	30	80.5	142.6	44.55	-86.3667	10	1
99675	43423	1930-06-27	23	86	155.4	44.55	-86.3667	9	1
99676	43424	1930-06-27	24	86	155.4	44.55	-86.3667	9	1
99677	43425	1930-06-27	25	86	155.4	44.55	-86.3667	9	1
99679	43427	1930-06-27	30	86	155.4	44.55	-86.3667	9	1
100298	43850	1931-09-19	25	80.5	122.5	44.5617	-86.325	10	1
100179	43848	1931-09-19	23	80.5	122.5	44.5617	-86.325	10	1
100297	43849	1931-09-19	24	80.5	122.5	44.5617	-86.325	10	1
100299	43851	1931-09-19	26	80.5	122.5	44.5617	-86.325	10	1
100300	43852	1931-09-19	30	80.5	122.5	44.5617	-86.325	10	1
100301	43853	1931-09-19	23	122.5	164.6	44.5617	-86.325	10	1
100302	43854	1931-09-19	24	122.5	164.6	44.5617	-86.325	10	1
100303	43855	1931-09-19	25	122.5	164.6	44.5617	-86.325	10	1
100304	43856	1931-09-19	26	122.5	164.6	44.5617	-86.325	10	1
100305	43857	1931-09-19	30	122.5	164.6	44.5617	-86.325	10	1
100353	43898	1931-10-02	23	80.5	122.5	44.5617	-86.325	13	1
100354	43899	1931-10-02	24	80.5	122.5	44.5617	-86.325	13	1
100355	43900	1931-10-02	25	80.5	122.5	44.5617	-86.325	13	1
100356	43901	1931-10-02	26	80.5	122.5	44.5617	-86.325	13	1
100357	43902	1931-10-02	30	80.5	122.5	44.5617	-86.325	13	1
100358	43903	1931-10-02	23	122.5	164.6	44.5617	-86.325	13	1
100359	43904	1931-10-02	24	122.5	164.6	44.5617	-86.325	13	1
100360	43905	1931-10-02	25	122.5	164.6	44.5617	-86.325	13	1
100361	43906	1931-10-02	26	122.5	164.6	44.5617	-86.325	13	1
100362	43907	1931-10-02	30	122.5	164.6	44.5617	-86.325	13	1
100435	42807	1930-06-27	23	54.9	67.7	44.5639	-86.3361	9	1
100436	42808	1930-06-27	24	54.9	67.7	44.5639	-86.3361	9	1
100437	42809	1930-06-27	25	54.9	67.7	44.5639	-86.3361	9	1
100438	42810	1930-06-27	26	54.9	67.7	44.5639	-86.3361	9	1
100439	42811	1930-06-27	30	54.9	67.7	44.5639	-86.3361	9	1
100477	42842	1930-07-08	23	54.9	64	44.5639	-86.3361	11	1
100478	42843	1930-07-08	24	54.9	64	44.5639	-86.3361	11	1
100479	42844	1930-07-08	25	54.9	64	44.5639	-86.3361	11	1
100480	42845	1930-07-08	26	54.9	64	44.5639	-86.3361	11	1
100481	42846	1930-07-08	30	54.9	64	44.5639	-86.3361	11	1
100534	42887	1930-07-22	23	54.9	64	44.5639	-86.3361	14	1
100535	42888	1930-07-22	24	54.9	64	44.5639	-86.3361	14	1
100536	42889	1930-07-22	25	54.9	64	44.5639	-86.3361	14	1
100537	42890	1930-07-22	26	54.9	64	44.5639	-86.3361	14	1
100538	42891	1930-07-22	30	54.9	64	44.5639	-86.3361	14	1
100606	42947	1930-08-01	23	54.9	86	44.5639	-86.3361	10	1
100607	42948	1930-08-01	24	54.9	86	44.5639	-86.3361	10	1
100608	42949	1930-08-01	25	54.9	86	44.5639	-86.3361	10	1
100609	42950	1930-08-01	26	54.9	86	44.5639	-86.3361	10	1
100610	42951	1930-08-01	30	54.9	86	44.5639	-86.3361	10	1
100050	43740	1931-08-27	25	113.4	177.4	44.6	-86.33	8	1
100122	43801	1931-09-05	26	113.4	168.2	44.6	-86.33	9	1
99861	43583	1931-07-30	23	64	184.7	44.6	-86.33	8	3
99862	43584	1931-07-30	24	64	184.7	44.6	-86.33	8	3
99863	43585	1931-07-30	25	64	184.7	44.6	-86.33	8	3
99864	43586	1931-07-30	26	64	184.7	44.6	-86.33	8	3
99865	43587	1931-07-30	30	64	184.7	44.6	-86.33	8	3
99921	43633	1931-08-10	23	45.7	184.7	44.6	-86.33	11	3
99922	43634	1931-08-10	24	45.7	184.7	44.6	-86.33	11	3
99923	43635	1931-08-10	25	45.7	184.7	44.6	-86.33	11	3
99924	43636	1931-08-10	26	45.7	184.7	44.6	-86.33	11	3
99925	43637	1931-08-10	30	45.7	184.7	44.6	-86.33	11	3
99981	43683	1931-08-19	23	54.9	177.4	44.6	-86.33	9	2
99982	43684	1931-08-19	24	54.9	177.4	44.6	-86.33	9	2
99983	43685	1931-08-19	25	54.9	177.4	44.6	-86.33	9	2
99984	43686	1931-08-19	26	54.9	177.4	44.6	-86.33	9	2
99985	43687	1931-08-19	30	54.9	177.4	44.6	-86.33	9	2
100043	43733	1931-08-27	23	54.9	113.4	44.6	-86.33	8	1
100044	43734	1931-08-27	24	54.9	113.4	44.6	-86.33	8	1
100045	43735	1931-08-27	25	54.9	113.4	44.6	-86.33	8	1
100046	43736	1931-08-27	26	54.9	113.4	44.6	-86.33	8	1
100047	43737	1931-08-27	30	54.9	113.4	44.6	-86.33	8	1
100048	43738	1931-08-27	23	113.4	177.4	44.6	-86.33	8	1
100049	43739	1931-08-27	24	113.4	177.4	44.6	-86.33	8	1
100051	43741	1931-08-27	26	113.4	177.4	44.6	-86.33	8	1
100052	43742	1931-08-27	30	113.4	177.4	44.6	-86.33	8	1
100114	43793	1931-09-05	23	54.9	113.4	44.6	-86.33	9	1
100115	43794	1931-09-05	24	54.9	113.4	44.6	-86.33	9	1
100116	43795	1931-09-05	25	54.9	113.4	44.6	-86.33	9	1
100117	43796	1931-09-05	26	54.9	113.4	44.6	-86.33	9	1
100118	43797	1931-09-05	30	54.9	113.4	44.6	-86.33	9	1
100119	43798	1931-09-05	23	113.4	168.2	44.6	-86.33	9	1
100120	43799	1931-09-05	24	113.4	168.2	44.6	-86.33	9	1
100121	43800	1931-09-05	25	113.4	168.2	44.6	-86.33	9	1
100123	43802	1931-09-05	30	113.4	168.2	44.6	-86.33	9	1
101425	44048	1932-04-27	23	28.3	29.3	44.9317	-87.475	6	5
101426	44049	1932-04-27	24	28.3	29.3	44.9317	-87.475	6	5
101427	44050	1932-04-27	25	28.3	29.3	44.9317	-87.475	6	5
101428	44051	1932-04-27	26	28.3	29.3	44.9317	-87.475	6	5
101476	44193	1932-05-17	23	23.8	23.8	44.955	-87.5233	7	5
101477	44194	1932-05-17	24	23.8	23.8	44.955	-87.5233	7	5
101478	44195	1932-05-17	25	23.8	23.8	44.955	-87.5233	7	5
101479	44196	1932-05-17	26	23.8	23.8	44.955	-87.5233	7	5
100772	43090	1930-09-26	24	18.3	18.3	44.9667	-87.5333	2	3
100771	43089	1930-09-26	23	18.3	18.3	44.9667	-87.5333	2	3
100773	43091	1930-09-26	25	18.3	18.3	44.9667	-87.5333	2	3
100768	43086	1930-09-26	23	18.3	18.3	44.975	-87.5333	2	3
100769	43087	1930-09-26	24	18.3	18.3	44.975	-87.5333	2	3
100770	43088	1930-09-26	25	18.3	18.3	44.975	-87.5333	2	3
101233	44228	1932-07-20	24	89.6	100.6	45.0083	-86.0717	6	7
101234	44229	1932-07-20	25	89.6	100.6	45.0083	-86.0717	6	7
101235	44230	1932-07-20	26	89.6	100.6	45.0083	-86.0717	6	7
101301	44279	1932-08-06	24	58.5	89.6	45.01	-86.205	4	4
101302	44280	1932-08-06	25	58.5	89.6	45.01	-86.205	4	4
101303	44281	1932-08-06	26	58.5	89.6	45.01	-86.205	4	4
101304	44282	1932-08-06	24	89.6	99.7	45.01	-86.205	4	3
101305	44283	1932-08-06	25	89.6	99.7	45.01	-86.205	4	3
101306	44284	1932-08-06	26	89.6	99.7	45.01	-86.205	4	3
101442	44061	1932-05-03	23	27.4	29.3	45.0133	-87.495	6	5
101443	44062	1932-05-03	24	27.4	29.3	45.0133	-87.495	6	5
101444	44169	1932-05-03	25	27.4	29.3	45.0133	-87.495	6	5
101445	44170	1932-05-03	26	27.4	29.3	45.0133	-87.495	6	5
101459	44180	1932-05-10	23	25.6	26.5	45.0133	-87.5167	7	5
101460	44181	1932-05-10	24	25.6	26.5	45.0133	-87.5167	7	5
101461	44182	1932-05-10	25	25.6	26.5	45.0133	-87.5167	7	5
101462	44183	1932-05-10	26	25.6	26.5	45.0133	-87.5167	7	5
100284	44038	1932-04-21	23	29.3	29.3	45.0183	-87.475	2	4
100285	44039	1932-04-21	24	29.3	29.3	45.0183	-87.475	2	4
100286	44040	1932-04-21	25	29.3	29.3	45.0183	-87.475	2	4
100287	44041	1932-04-21	26	29.3	29.3	45.0183	-87.475	2	4
101493	44063	1932-05-23	23	31.1	32.9	45.0483	-87.5567	6	5
101494	44064	1932-05-23	24	31.1	32.9	45.0483	-87.5567	6	5
101495	44065	1932-05-23	25	31.1	32.9	45.0483	-87.5567	6	5
101496	44066	1932-05-23	26	31.1	32.9	45.0483	-87.5567	6	5
100774	43092	1930-09-29	23	29.3	29.3	45.0517	-87.4683	4	3
100775	43093	1930-09-29	24	29.3	29.3	45.0517	-87.4683	4	3
100776	43094	1930-09-29	25	29.3	29.3	45.0517	-87.4683	4	3
100777	43095	1930-09-29	23	29.3	29.3	45.0517	-87.4683	4	3
100778	43096	1930-09-29	24	29.3	29.3	45.0517	-87.4683	4	3
100779	43097	1930-09-29	25	29.3	29.3	45.0517	-87.4683	4	3
100786	43101	1930-10-01	23	29.3	29.3	45.0517	-87.4683	2	5
100787	43102	1930-10-01	24	29.3	29.3	45.0517	-87.4683	2	5
100788	43103	1930-10-01	25	29.3	29.3	45.0517	-87.4683	2	5
100797	43110	1930-10-04	23	29.3	29.3	45.0583	-87.3517	2	3
100790	43104	1930-10-02	23	29.3	29.3	45.0583	-87.3517	2	6
100791	43105	1930-10-02	24	29.3	29.3	45.0583	-87.3517	2	6
100792	43106	1930-10-02	25	29.3	29.3	45.0583	-87.3517	2	6
100798	43111	1930-10-04	24	29.3	29.3	45.0583	-87.3517	2	2
100799	43112	1930-10-04	25	29.3	29.3	45.0583	-87.3517	2	4
100761	43081	1930-09-25	24	29.3	29.3	45.0583	-87.485	2	3
100784	43100	1930-09-30	25	29.3	29.3	45.0583	-87.485	1	5
100760	43080	1930-09-25	23	29.3	29.3	45.0583	-87.485	2	3
100762	43082	1930-09-25	25	29.3	29.3	45.0583	-87.485	2	3
100763	43083	1930-09-25	23	29.3	29.3	45.0583	-87.485	2	3
100764	43084	1930-09-25	24	29.3	29.3	45.0583	-87.485	2	3
100765	43085	1930-09-25	25	29.3	29.3	45.0583	-87.485	2	3
100782	43098	1930-09-30	23	29.3	29.3	45.0583	-87.485	1	5
100783	43099	1930-09-30	24	29.3	29.3	45.0583	-87.485	1	5
100741	43068	1930-09-21	23	23.8	23.8	45.0583	-87.5033	1	2
100742	43069	1930-09-21	24	23.8	23.8	45.0583	-87.5033	1	2
100743	43070	1930-09-21	25	23.8	23.8	45.0583	-87.5033	1	2
100752	43074	1930-09-24	23	31.1	31.1	45.0583	-87.5033	3	3
100753	43075	1930-09-24	24	31.1	31.1	45.0583	-87.5033	3	3
100754	43076	1930-09-24	25	31.1	31.1	45.0583	-87.5033	3	3
100738	43065	1930-09-21	23	29.3	29.3	45.0617	-87.4967	1	2
100739	43066	1930-09-21	24	29.3	29.3	45.0617	-87.4967	1	2
100740	43067	1930-09-21	25	29.3	29.3	45.0617	-87.4967	1	2
100747	43071	1930-09-23	23	29.3	29.3	45.0617	-87.4967	2	6
100748	43072	1930-09-23	24	29.3	29.3	45.0617	-87.4967	2	6
100749	43073	1930-09-23	25	29.3	29.3	45.0617	-87.4967	2	6
100735	43062	1930-09-21	23	29.3	29.3	45.0667	-87.505	1	2
100736	43063	1930-09-21	24	29.3	29.3	45.0667	-87.505	1	2
100737	43064	1930-09-21	25	29.3	29.3	45.0667	-87.505	1	2
100755	43077	1930-09-24	23	31.1	31.1	45.0667	-87.505	3	3
100756	43078	1930-09-24	24	31.1	31.1	45.0667	-87.505	3	3
100757	43079	1930-09-24	25	31.1	31.1	45.0667	-87.505	3	3
101509	44076	1932-05-28	23	29.3	31.1	45.0717	-87.4583	5	5
101510	44077	1932-05-28	24	29.3	31.1	45.0717	-87.4583	5	5
101511	44078	1932-05-28	25	29.3	31.1	45.0717	-87.4583	5	5
101512	44079	1932-05-28	26	29.3	31.1	45.0717	-87.4583	5	5
101324	44297	1932-08-11	24	80.5	107.9	45.0767	-86.19	5	7
101325	44298	1932-08-11	25	80.5	107.9	45.0767	-86.19	5	7
101326	44299	1932-08-11	26	80.5	107.9	45.0767	-86.19	5	7
101341	44309	1932-08-16	24	56.7	91.4	45.0883	-85.9767	6	3
101342	44310	1932-08-16	25	56.7	91.4	45.0883	-85.9767	6	3
101343	44311	1932-08-16	26	56.7	91.4	45.0883	-85.9767	6	3
101344	44312	1932-08-16	24	91.4	117	45.0883	-85.9767	6	4
101345	44313	1932-08-16	25	91.4	117	45.0883	-85.9767	6	4
101346	44314	1932-08-16	26	91.4	117	45.0883	-85.9767	6	4
101498	44067	1932-05-24	24	27.4	27.4	45.0983	-87.435	6	7
101499	44068	1932-05-24	25	27.4	27.4	45.0983	-87.435	6	7
101500	44069	1932-05-24	26	27.4	27.4	45.0983	-87.435	6	7
101464	44184	1932-05-11	24	27.4	28.3	45.115	-87.4417	6	6
101465	44185	1932-05-11	25	27.4	28.3	45.115	-87.4417	6	6
101466	44186	1932-05-11	26	27.4	28.3	45.115	-87.4417	6	6
101481	44197	1932-05-18	24	21.9	28.3	45.1183	-87.395	7	7
101483	44199	1932-05-18	26	21.9	28.3	45.1183	-87.395	7	7
101482	44198	1932-05-18	25	21.9	28.3	45.1183	-87.395	7	7
101317	44292	1932-08-10	25	62.2	91.4	45.115	-85.9583	5	4
101318	44293	1932-08-10	26	62.2	91.4	45.115	-85.9583	5	4
101319	44294	1932-08-10	24	91.4	107.9	45.115	-85.9583	5	3
101320	44295	1932-08-10	25	91.4	107.9	45.115	-85.9583	5	3
101321	44296	1932-08-10	26	91.4	107.9	45.115	-85.9583	5	3
101293	44273	1932-08-05	24	62.2	91.4	45.115	-85.9583	4	4
101294	44274	1932-08-05	25	62.2	91.4	45.115	-85.9583	4	4
101295	44275	1932-08-05	26	62.2	91.4	45.115	-85.9583	4	4
101296	44276	1932-08-05	24	91.4	111.6	45.115	-85.9583	4	3
101297	44277	1932-08-05	25	91.4	111.6	45.115	-85.9583	4	3
101298	44278	1932-08-05	26	91.4	111.6	45.115	-85.9583	4	3
101316	44291	1932-08-10	24	62.2	91.4	45.115	-85.9583	5	4
101434	44055	1932-04-29	24	24.7	25.6	45.13	-87.445	7	5
101435	44056	1932-04-29	25	24.7	25.6	45.13	-87.445	7	5
101436	44057	1932-04-29	26	24.7	25.6	45.13	-87.445	7	5
101451	44174	1932-05-05	24	25.6	34.7	45.14	-87.41	6	6
101452	44175	1932-05-05	25	25.6	34.7	45.14	-87.41	6	6
101453	44176	1932-05-05	26	25.6	34.7	45.14	-87.41	6	6
100794	43107	1930-10-03	23	32.9	40.2	45.185	-87.425	2	6
100795	43108	1930-10-03	24	32.9	40.2	45.185	-87.425	2	6
100796	43109	1930-10-03	25	32.9	40.2	45.185	-87.425	2	6
100289	44042	1932-04-22	24	31.1	32.9	45.2117	-87.44	2	5
100290	44043	1932-04-22	25	31.1	32.9	45.2117	-87.44	2	5
100291	44044	1932-04-22	26	31.1	32.9	45.2117	-87.44	2	5
101430	44052	1932-04-28	24	31.1	31.1	45.2333	-87.3883	6	5
101431	44053	1932-04-28	25	31.1	31.1	45.2333	-87.3883	6	5
101432	44054	1932-04-28	26	31.1	31.1	45.2333	-87.3883	6	5
101447	44171	1932-05-04	24	29.3	31.1	45.2333	-87.3883	6	6
101448	44172	1932-05-04	25	29.3	31.1	45.2333	-87.3883	6	6
101449	44173	1932-05-04	26	29.3	31.1	45.2333	-87.3883	6	6
101468	44187	1932-05-12	24	29.3	31.1	45.2333	-87.3883	8	7
101469	44188	1932-05-12	25	29.3	31.1	45.2333	-87.3883	8	7
101470	44189	1932-05-12	26	29.3	31.1	45.2333	-87.3883	8	7
101347	44315	1932-08-17	24	54.9	98.8	45.2417	-85.83	6	2
101348	44316	1932-08-17	25	54.9	98.8	45.2417	-85.83	6	2
101349	44317	1932-08-17	26	54.9	98.8	45.2417	-85.83	6	2
101350	44318	1932-08-17	24	98.8	133.5	45.2417	-85.83	6	5
101351	44319	1932-08-17	25	98.8	133.5	45.2417	-85.83	6	5
101352	44320	1932-08-17	26	98.8	133.5	45.2417	-85.83	6	5
101485	44200	1932-05-19	24	31.1	33.8	45.2567	-87.3483	7	7
101486	44201	1932-05-19	25	31.1	33.8	45.2567	-87.3483	7	7
101487	44202	1932-05-19	26	31.1	33.8	45.2567	-87.3483	7	7
101501	44070	1932-05-25	24	31.1	33.8	45.2633	-87.3117	6	7
101502	44071	1932-05-25	25	31.1	33.8	45.2633	-87.3117	6	7
101503	44072	1932-05-25	26	31.1	33.8	45.2633	-87.3117	6	7
101312	44288	1932-08-09	24	45.7	100.6	45.285	-85.98	5	7
101313	44289	1932-08-09	25	45.7	100.6	45.285	-85.98	5	7
101314	44290	1932-08-09	26	45.7	100.6	45.285	-85.98	5	7
101333	44303	1932-08-13	24	62.2	100.6	45.305	-85.9867	4	4
101334	44304	1932-08-13	25	62.2	100.6	45.305	-85.9867	4	4
101335	44305	1932-08-13	26	62.2	100.6	45.305	-85.9867	4	4
101438	44058	1932-05-02	24	28.3	30.2	45.3117	-87.3533	7	7
101439	44059	1932-05-02	25	28.3	30.2	45.3117	-87.3533	7	7
101440	44060	1932-05-02	26	28.3	30.2	45.3117	-87.3533	7	7
101149	44128	1932-06-29	24	73.2	93.3	45.305	-85.4217	12	7
101150	44129	1932-06-29	25	73.2	93.3	45.305	-85.4217	12	7
101151	44130	1932-06-29	26	73.2	93.3	45.305	-85.4217	12	7
100294	44045	1932-04-25	24	29.3	30.2	45.3283	-87.3167	5	5
100295	44046	1932-04-25	25	29.3	30.2	45.3283	-87.3167	5	5
100296	44047	1932-04-25	26	29.3	30.2	45.3283	-87.3167	5	5
101455	44177	1932-05-06	24	30.2	32.9	45.33	-87.32	4	6
101456	44178	1932-05-06	25	30.2	32.9	45.33	-87.32	4	6
101457	44179	1932-05-06	26	30.2	32.9	45.33	-87.32	4	6
101173	44146	1932-07-07	24	93.3	96.9	45.32	-85.4417	8	7
101174	44147	1932-07-07	25	93.3	96.9	45.32	-85.4417	8	7
101175	44148	1932-07-07	26	93.3	96.9	45.32	-85.4417	8	7
101197	44164	1932-07-12	24	94.2	96.9	45.32	-85.4417	5	6
101198	44165	1932-07-12	25	94.2	96.9	45.32	-85.4417	5	6
101199	44166	1932-07-12	26	94.2	96.9	45.32	-85.4417	5	6
101409	44363	1932-09-12	24	93.3	98.8	45.3217	-85.4383	3	7
101410	44364	1932-09-12	25	93.3	98.8	45.3217	-85.4383	3	7
101411	44365	1932-09-12	26	93.3	98.8	45.3217	-85.4383	3	7
101221	44219	1932-07-18	24	54.9	55.8	45.3533	-85.86	6	6
101222	44220	1932-07-18	25	54.9	55.8	45.3533	-85.86	6	6
101223	44221	1932-07-18	26	54.9	55.8	45.3533	-85.86	6	6
101245	44237	1932-07-25	24	56.7	89.6	45.3617	-85.8967	7	3
101246	44238	1932-07-25	25	56.7	89.6	45.3617	-85.8967	7	3
101247	44239	1932-07-25	26	56.7	89.6	45.3617	-85.8967	7	3
101248	44240	1932-07-25	24	89.6	118.9	45.3617	-85.8967	7	4
101249	44241	1932-07-25	25	89.6	118.9	45.3617	-85.8967	7	4
101250	44242	1932-07-25	26	89.6	118.9	45.3617	-85.8967	7	4
101267	44255	1932-07-30	24	56.7	76.8	45.3617	-85.8967	5	3
101268	44256	1932-07-30	25	56.7	76.8	45.3617	-85.8967	5	3
101269	44257	1932-07-30	26	56.7	76.8	45.3617	-85.8967	5	3
101270	44258	1932-07-30	24	76.8	118.9	45.3617	-85.8967	5	4
101271	44259	1932-07-30	25	76.8	118.9	45.3617	-85.8967	5	4
101272	44260	1932-07-30	26	76.8	118.9	45.3617	-85.8967	5	4
101286	44267	1932-08-04	24	54.9	82.3	45.3617	-85.8967	5	4
101287	44268	1932-08-04	25	54.9	82.3	45.3617	-85.8967	5	4
101288	44269	1932-08-04	26	54.9	82.3	45.3617	-85.8967	5	4
101289	44270	1932-08-04	24	82.3	118.9	45.3617	-85.8967	5	3
101290	44271	1932-08-04	25	82.3	118.9	45.3617	-85.8967	5	3
101291	44272	1932-08-04	26	82.3	118.9	45.3617	-85.8967	5	3
101368	44330	1932-08-26	24	54.9	87.8	45.38	-85.9	6	7
101369	44331	1932-08-26	25	54.9	87.8	45.38	-85.9	6	7
101370	44332	1932-08-26	26	54.9	87.8	45.38	-85.9	6	7
101521	44083	1932-06-09	24	38.4	43.9	45.3883	-87.03	15	7
101522	44084	1932-06-09	25	38.4	43.9	45.3883	-87.03	15	7
101523	44085	1932-06-09	26	38.4	43.9	45.3883	-87.03	15	7
101517	44080	1932-06-08	24	29.3	32.9	45.3883	-87.1	14	7
101518	44081	1932-06-08	25	29.3	32.9	45.3883	-87.1	14	7
101519	44082	1932-06-08	26	29.3	32.9	45.3883	-87.1	14	7
100428	42802	1930-06-26	23	102.4	118.9	45.3833	-85.7611	9	1
100429	42803	1930-06-26	24	102.4	118.9	45.3833	-85.7611	9	1
100430	42804	1930-06-26	25	102.4	118.9	45.3833	-85.7611	9	1
100431	42805	1930-06-26	26	102.4	118.9	45.3833	-85.7611	9	1
100432	42806	1930-06-26	30	102.4	118.9	45.3833	-85.7611	9	1
100472	42837	1930-07-07	23	102.4	118.9	45.3833	-85.7611	11	1
100473	42838	1930-07-07	24	102.4	118.9	45.3833	-85.7611	11	1
100474	42839	1930-07-07	25	102.4	118.9	45.3833	-85.7611	11	1
100475	42840	1930-07-07	26	102.4	118.9	45.3833	-85.7611	11	1
100476	42841	1930-07-07	30	102.4	118.9	45.3833	-85.7611	11	1
100423	42797	1930-06-26	23	45.7	64	45.3917	-85.7403	9	1
100424	42798	1930-06-26	24	45.7	64	45.3917	-85.7403	9	1
100425	42799	1930-06-26	25	45.7	64	45.3917	-85.7403	9	1
100426	42800	1930-06-26	26	45.7	64	45.3917	-85.7403	9	1
100427	42801	1930-06-26	30	45.7	64	45.3917	-85.7403	9	1
100467	42832	1930-07-07	23	45.7	64	45.3917	-85.7403	11	1
100468	42833	1930-07-07	24	45.7	64	45.3917	-85.7403	11	1
100469	42834	1930-07-07	25	45.7	64	45.3917	-85.7403	11	1
100470	42835	1930-07-07	26	45.7	64	45.3917	-85.7403	11	1
100471	42836	1930-07-07	30	45.7	64	45.3917	-85.7403	11	1
101412	44366	1932-09-13	24	61.3	67.7	45.3933	-85.2933	3	6
101413	44367	1932-09-13	25	61.3	67.7	45.3933	-85.2933	3	6
101414	44368	1932-09-13	26	61.3	67.7	45.3933	-85.2933	3	6
101353	44321	1932-08-19	24	106.1	106.1	45.4083	-85.4633	4	7
101354	44322	1932-08-19	25	106.1	106.1	45.4083	-85.4633	4	7
101355	44323	1932-08-19	26	106.1	106.1	45.4083	-85.4633	4	7
101362	44327	1932-08-25	24	106.1	109.7	45.4433	-85.4533	6	7
101363	44328	1932-08-25	25	106.1	109.7	45.4433	-85.4533	6	7
101364	44329	1932-08-25	26	106.1	109.7	45.4433	-85.4533	6	7
101391	44348	1932-09-03	24	106.1	109.7	45.4433	-85.4533	9	7
101392	44349	1932-09-03	25	106.1	109.7	45.4433	-85.4533	9	7
101393	44350	1932-09-03	26	106.1	109.7	45.4433	-85.4533	9	7
101541	44098	1932-06-13	24	43.9	43.9	45.4583	-87.0433	5	7
101110	44099	1932-06-13	25	43.9	43.9	45.4583	-87.0433	5	7
101111	44100	1932-06-13	26	43.9	43.9	45.4583	-87.0433	5	7
101226	44222	1932-07-19	24	60.4	93.3	45.4533	-85.545	6	3
101227	44223	1932-07-19	25	60.4	93.3	45.4533	-85.545	6	3
101228	44224	1932-07-19	26	60.4	93.3	45.4533	-85.545	6	3
101229	44225	1932-07-19	24	93.3	122.5	45.4533	-85.545	6	4
101230	44226	1932-07-19	25	93.3	122.5	45.4533	-85.545	6	4
101231	44227	1932-07-19	26	93.3	122.5	45.4533	-85.545	6	4
101253	44243	1932-07-26	24	75	122.5	45.4533	-85.545	7	7
101254	44244	1932-07-26	25	75	122.5	45.4533	-85.545	7	7
101255	44245	1932-07-26	26	75	122.5	45.4533	-85.545	7	7
101384	44342	1932-09-02	24	71.3	98.8	45.46	-85.7267	8	2
101385	44343	1932-09-02	25	71.3	98.8	45.46	-85.7267	8	2
101386	44344	1932-09-02	26	71.3	98.8	45.46	-85.7267	8	2
101387	44345	1932-09-02	24	98.8	118.9	45.46	-85.7267	8	5
101388	44346	1932-09-02	25	98.8	118.9	45.46	-85.7267	8	5
101389	44347	1932-09-02	26	98.8	118.9	45.46	-85.7267	8	5
101401	44357	1932-09-09	24	98.8	111.6	45.4683	-85.7267	7	7
101402	44358	1932-09-09	25	98.8	111.6	45.4683	-85.7267	7	7
101403	44359	1932-09-09	26	98.8	111.6	45.4683	-85.7267	7	7
101405	44360	1932-09-10	24	87.8	111.6	45.4967	-85.495	7	7
101406	44361	1932-09-10	25	87.8	111.6	45.4967	-85.495	7	7
101407	44362	1932-09-10	26	87.8	111.6	45.4967	-85.495	7	7
101112	44101	1932-06-14	24	113.4	118.9	45.505	-86.38	5	7
101113	44102	1932-06-14	25	113.4	118.9	45.505	-86.38	5	7
101114	44103	1932-06-14	26	113.4	118.9	45.505	-86.38	5	7
101506	44073	1932-05-26	24	29.3	34.7	45.5417	-87.0467	5	6
101507	44074	1932-05-26	25	29.3	34.7	45.5417	-87.0467	5	6
101508	44075	1932-05-26	26	29.3	34.7	45.5417	-87.0467	5	6
101308	44285	1932-08-08	24	56.7	78.6	45.5467	-85.5783	5	7
101309	44286	1932-08-08	25	56.7	78.6	45.5467	-85.5783	5	7
101310	44287	1932-08-08	26	56.7	78.6	45.5467	-85.5783	5	7
101279	44261	1932-08-03	24	44.8	82.3	45.56	-85.525	6	3
101280	44262	1932-08-03	25	44.8	82.3	45.56	-85.525	6	3
101281	44263	1932-08-03	26	44.8	82.3	45.56	-85.525	6	3
101282	44264	1932-08-03	24	82.3	109.7	45.56	-85.525	6	4
101283	44265	1932-08-03	25	82.3	109.7	45.56	-85.525	6	4
101284	44266	1932-08-03	26	82.3	109.7	45.56	-85.525	6	4
101489	44203	1932-05-21	24	32.9	34.7	45.57	-87.0467	8	6
101490	44204	1932-05-21	25	32.9	34.7	45.57	-87.0467	8	6
101491	44205	1932-05-21	26	32.9	34.7	45.57	-87.0467	8	6
101259	44249	1932-07-28	24	58.5	75	45.5617	-85.505	6	3
101260	44250	1932-07-28	25	58.5	75	45.5617	-85.505	6	3
101261	44251	1932-07-28	26	58.5	75	45.5617	-85.505	6	3
101262	44252	1932-07-28	24	75	107.9	45.5617	-85.505	6	4
101263	44253	1932-07-28	25	75	107.9	45.5617	-85.505	6	4
101264	44254	1932-07-28	26	75	107.9	45.5617	-85.505	6	4
101472	44190	1932-05-13	24	28.3	32.9	45.5767	-87.0317	4	6
101473	44191	1932-05-13	25	28.3	32.9	45.5767	-87.0317	4	6
101474	44192	1932-05-13	26	28.3	32.9	45.5767	-87.0317	4	6
101153	44131	1932-06-30	24	64	78.6	45.57	-85.7583	14	4
101154	44132	1932-06-30	25	64	78.6	45.57	-85.7583	14	4
101155	44133	1932-06-30	26	64	78.6	45.57	-85.7583	14	4
101156	44134	1932-06-30	24	78.6	126.2	45.57	-85.7583	14	3
101157	44135	1932-06-30	25	78.6	126.2	45.57	-85.7583	14	3
101158	44136	1932-06-30	26	78.6	126.2	45.57	-85.7583	14	3
101177	44149	1932-07-08	24	56.7	75	45.57	-85.7583	8	3
101178	44150	1932-07-08	25	56.7	75	45.57	-85.7583	8	3
101179	44151	1932-07-08	26	56.7	75	45.57	-85.7583	8	3
101180	44152	1932-07-08	24	75	126.2	45.57	-85.7583	8	4
101181	44153	1932-07-08	25	75	126.2	45.57	-85.7583	8	4
101182	44154	1932-07-08	26	75	126.2	45.57	-85.7583	8	4
101201	44167	1932-07-13	24	56.7	75	45.57	-85.7583	5	3
101202	44168	1932-07-13	25	56.7	75	45.57	-85.7583	5	3
101203	44206	1932-07-13	26	56.7	75	45.57	-85.7583	5	3
101204	44207	1932-07-13	24	75	126.2	45.57	-85.7583	5	4
101205	44208	1932-07-13	25	75	126.2	45.57	-85.7583	5	4
101206	44209	1932-07-13	26	75	126.2	45.57	-85.7583	5	4
101533	44092	1932-06-11	24	42.1	78.6	45.575	-85.9633	5	3
101534	44093	1932-06-11	25	42.1	78.6	45.575	-85.9633	5	3
101535	44094	1932-06-11	26	42.1	78.6	45.575	-85.9633	5	3
101536	44095	1932-06-11	24	78.6	102.4	45.575	-85.9633	5	4
101537	44096	1932-06-11	25	78.6	102.4	45.575	-85.9633	5	4
101538	44097	1932-06-11	26	78.6	102.4	45.575	-85.9633	5	4
101125	44110	1932-06-16	24	42.1	78.6	45.575	-85.9633	5	3
101126	44111	1932-06-16	25	42.1	78.6	45.575	-85.9633	5	3
101127	44112	1932-06-16	26	42.1	78.6	45.575	-85.9633	5	3
101128	44113	1932-06-16	24	78.6	102.4	45.575	-85.9633	5	4
101129	44114	1932-06-16	25	78.6	102.4	45.575	-85.9633	5	4
101130	44115	1932-06-16	26	78.6	102.4	45.575	-85.9633	5	4
101165	44140	1932-07-06	24	66.8	82.3	45.575	-85.9633	8	3
101166	44141	1932-07-06	25	66.8	82.3	45.575	-85.9633	8	3
101167	44142	1932-07-06	26	66.8	82.3	45.575	-85.9633	8	3
101168	44143	1932-07-06	24	82.3	100.6	45.575	-85.9633	8	4
101169	44144	1932-07-06	25	82.3	100.6	45.575	-85.9633	8	4
101170	44145	1932-07-06	26	82.3	100.6	45.575	-85.9633	8	4
101189	44158	1932-07-11	24	66.8	82.3	45.575	-85.9633	5	3
101190	44159	1932-07-11	25	66.8	82.3	45.575	-85.9633	5	3
101191	44160	1932-07-11	26	66.8	82.3	45.575	-85.9633	5	3
101192	44161	1932-07-11	24	82.3	100.6	45.575	-85.9633	5	4
101193	44162	1932-07-11	25	82.3	100.6	45.575	-85.9633	5	4
101194	44163	1932-07-11	26	82.3	100.6	45.575	-85.9633	5	4
101213	44213	1932-07-16	24	66.8	82.3	45.575	-85.9633	5	3
101214	44214	1932-07-16	25	66.8	82.3	45.575	-85.9633	5	3
101215	44215	1932-07-16	26	66.8	82.3	45.575	-85.9633	5	3
101216	44216	1932-07-16	24	82.3	102.4	45.575	-85.9633	5	4
101217	44217	1932-07-16	25	82.3	102.4	45.575	-85.9633	5	4
101218	44218	1932-07-16	26	82.3	102.4	45.575	-85.9633	5	4
101237	44231	1932-07-22	24	67.7	82.3	45.575	-85.9633	6	3
101238	44232	1932-07-22	25	67.7	82.3	45.575	-85.9633	6	3
101239	44233	1932-07-22	26	67.7	82.3	45.575	-85.9633	6	3
101240	44234	1932-07-22	24	82.3	102.4	45.575	-85.9633	6	4
101241	44235	1932-07-22	25	82.3	102.4	45.575	-85.9633	6	4
101242	44236	1932-07-22	26	82.3	102.4	45.575	-85.9633	6	4
101141	44122	1932-06-28	24	36.6	56.7	45.5867	-86.015	13	3
101142	44123	1932-06-28	25	36.6	56.7	45.5867	-86.015	13	3
101143	44124	1932-06-28	26	36.6	56.7	45.5867	-86.015	13	3
101525	44086	1932-06-10	24	67.7	84.1	45.59	-86.0367	4	3
101526	44087	1932-06-10	25	67.7	84.1	45.59	-86.0367	4	3
101527	44088	1932-06-10	26	67.7	84.1	45.59	-86.0367	4	3
101528	44089	1932-06-10	24	84.1	91.4	45.59	-86.0367	4	4
101529	44090	1932-06-10	25	84.1	91.4	45.59	-86.0367	4	4
101530	44091	1932-06-10	26	84.1	91.4	45.59	-86.0367	4	4
101117	44104	1932-06-15	24	67.7	84.1	45.59	-86.0367	5	3
101118	44105	1932-06-15	25	67.7	84.1	45.59	-86.0367	5	3
101119	44106	1932-06-15	26	67.7	84.1	45.59	-86.0367	5	3
101120	44107	1932-06-15	24	84.1	91.4	45.59	-86.0367	5	4
101121	44108	1932-06-15	25	84.1	91.4	45.59	-86.0367	5	4
101122	44109	1932-06-15	26	84.1	91.4	45.59	-86.0367	5	4
101144	44125	1932-06-28	24	91.4	96.9	45.595	-86.0767	13	4
101145	44126	1932-06-28	25	91.4	96.9	45.595	-86.0767	13	4
101146	44127	1932-06-28	26	91.4	96.9	45.595	-86.0767	13	4
101359	44324	1932-08-23	24	51.2	73.2	45.5883	-85.145	8	7
101360	44325	1932-08-23	25	51.2	73.2	45.5883	-85.145	8	7
101361	44326	1932-08-23	26	51.2	73.2	45.5883	-85.145	8	7
101137	44119	1932-06-27	24	82.3	89.6	45.6233	-86.315	13	4
101138	44120	1932-06-27	25	82.3	89.6	45.6233	-86.315	13	4
101139	44121	1932-06-27	26	82.3	89.6	45.6233	-86.315	13	4
101329	44300	1932-08-12	24	45.7	75	45.6117	-85.1167	4	7
101330	44301	1932-08-12	25	45.7	75	45.6117	-85.1167	4	7
101331	44302	1932-08-12	26	45.7	75	45.6117	-85.1167	4	7
101336	44306	1932-08-15	24	31.1	75	45.6117	-85.1167	3	7
101337	44307	1932-08-15	25	31.1	75	45.6117	-85.1167	3	7
101338	44308	1932-08-15	26	31.1	75	45.6117	-85.1167	3	7
101161	44137	1932-07-05	24	117	125.3	45.65	-86.14	8	6
101162	44138	1932-07-05	25	117	125.3	45.65	-86.14	8	6
101163	44139	1932-07-05	26	117	125.3	45.65	-86.14	8	6
101185	44155	1932-07-09	24	117	125.3	45.65	-86.14	4	7
101186	44156	1932-07-09	25	117	125.3	45.65	-86.14	4	7
101187	44157	1932-07-09	26	117	125.3	45.65	-86.14	4	7
101209	44210	1932-07-14	24	96.9	100.6	45.69	-86.0833	5	7
101210	44211	1932-07-14	25	96.9	100.6	45.69	-86.0833	5	7
101211	44212	1932-07-14	26	96.9	100.6	45.69	-86.0833	5	7
101134	44116	1932-06-27	24	56.7	60.4	45.7033	-86.3067	13	3
101135	44117	1932-06-27	25	56.7	60.4	45.7033	-86.3067	13	3
101136	44118	1932-06-27	26	56.7	60.4	45.7033	-86.3067	13	3
101395	44351	1932-09-06	24	78.6	84.1	45.7117	-85.9217	6	6
101396	44352	1932-09-06	25	78.6	84.1	45.7117	-85.9217	6	6
101397	44353	1932-09-06	26	78.6	84.1	45.7117	-85.9217	6	6
101376	44336	1932-08-31	24	38.4	87.8	45.7117	-85.8833	5	7
101377	44337	1932-08-31	25	38.4	87.8	45.7117	-85.8833	5	7
101378	44338	1932-08-31	26	38.4	87.8	45.7117	-85.8833	5	7
101372	44333	1932-08-27	24	82.3	96.9	45.7383	-86.105	5	7
101373	44334	1932-08-27	25	82.3	96.9	45.7383	-86.105	5	7
101374	44335	1932-08-27	26	82.3	96.9	45.7383	-86.105	5	7
101380	44339	1932-09-01	24	82.3	96.9	45.7383	-86.105	5	7
101381	44340	1932-09-01	25	82.3	96.9	45.7383	-86.105	5	7
101382	44341	1932-09-01	26	82.3	96.9	45.7383	-86.105	5	7
101398	44354	1932-09-07	24	82.3	96.9	45.7383	-86.105	6	7
101399	44355	1932-09-07	25	82.3	96.9	45.7383	-86.105	6	7
101400	44356	1932-09-07	26	82.3	96.9	45.7383	-86.105	6	7
101256	44246	1932-07-27	24	93.3	96.9	45.74	-86.045	7	7
101257	44247	1932-07-27	25	93.3	96.9	45.74	-86.045	7	7
101258	44248	1932-07-27	26	93.3	96.9	45.74	-86.045	7	7

## Sheet: Fulmar_Catch
GN_EFFORT_ID	SPECIES	N	WEIGHT
44255	127	4	1133.98
44255	216	21	3005.05
44255	201	2	354.37
44255	204	9	644.95
44255	210	1	198.45
44255	208	9	1807.28
44255	203	11	2445.16
44256	307	28	8511.97
44256	127	6	1856.89
44256	216	9	1814.37
44256	201	4	992.23
44256	204	3	403.98
44256	208	2	439.42
44256	203	8	1821.47
44257	307	24	8490.68
44257	127	9	3557.85
44257	216	10	1644.27
44257	201	1	283.5
44257	204	6	389.81
44257	210	3	893.01
44257	203	6	1431.65
44258	307	12	3444.49
44258	127	3	935.53
44258	216	232	43091.2
44258	201	32	6888.93
44258	202	2	396.89
44258	204	79	13260.5
44258	210	19	5584.85
44258	208	82	14841
44258	206	5	737.09
44258	207	2	637.86
44258	205	1	148.83
44258	213	10
44259	307	29	9291.56
44259	127	6	2516.03
44259	216	167	33877.7
44259	201	44	9780.58
44259	202	1	255.15
44259	204	53	9043.49
44259	210	24	5655.73
44259	208	42	8022.91
44259	206	1	127.57
44259	207	2	581.16
44259	203	1	233.88
44260	307	25	9468.74
44260	127	5	1800.18
44260	216	83	17505.8
44260	201	19	5017.86
44260	202	1	304.76
44260	204	24	3316.89
44260	210	12	3005.05
44260	208	16	3231.84
44260	206	6	1204.85
44260	207	3	793.79
44260	205	1	226.8
44260	203	4	1006.41
44260	213	1
44261	307	35	11864.3
44261	127	5	1856.9
44261	216	209	40667.4
44261	201	24	6137.68
44261	202	14	3253.13
44261	204	124	22296.8
44261	210	9	2133.32
44261	208	28
44261	205	1	191.36
44261	203	5	1041.84
44261	213	9
44262	307	28	9950.67
44262	127	5	1693.88
44262	216	176	36570.9
44262	201	35	9575.08
44262	202	7	1736.41
44262	204	82	15287.5
44262	210	7	1700.98
44262	208	37	7144.09
44262	213	8
44263	307	30	11680
44263	127	3	1105.63
44263	216	70	17123.1
44263	201	18	5662.82
44263	202	1	276.41
44263	204	24	4819.41
44263	210	8	2147.48
44263	208	13	2430.97
44263	203	2	446.51
44263	213	6
44264	307	1	1041.84
44264	127	6	2211.26
44264	216	274	51567.7
44264	201	63
44264	204	125
44264	210	19
44264	208	67
44265	307	186	40128.7
44265	127	3	1495.44
44265	201	56
44265	204	74
44265	210	15
44265	216	186
44265	208	41
44266	307	5	1856.89
44266	127	4	1608.83
44266	216	89	22700.9
44266	201	46	13622
44266	202	1	233.88
44266	204	18	3075.94
44266	210	12	3359.42
44266	208	11	2182.92
44266	207	1	226.8
44267	307	37	10184.6
44267	127	3	822.14
44267	216	79	13409.3
44267	201	12	2501.85
44143	204	172
44143	210	32
44143	208	96
44143	205	2
44144	127	5	2530.2
44144	216	263	59831.6
44144	201	115
44144	204	63
44144	210	19
44144	208	59
44144	206	5
44144	207	2
44145	127	7	3664.18
44145	216	197	52432.4
44145	201	100
44145	204	38
44145	210	34
44145	208	20
44145	213	5
44146	127	11	5450.21
44146	216	389	70576.1
44146	201	109	22574.9
44146	204	159	23072.8
44146	210	24	5322.64
44146	208	53	9000.95
44146	206	5	758.36
44146	213	39
44147	127	15	10057
44147	216	253	51298.4
44147	201	120
44147	204	87
44147	210	18
44147	208	26
44147	206	2
44148	127	14	8604.07
44148	216	126	25982.3
44148	201	59	14862.3
44148	204	31	4089.41
44148	210	17	4564.27
44148	208	8	1441.77
44148	213	11
44149	307	4	2601.07
44149	127	3	2608.16
44149	216	87	16754.5
44149	201	27	5804.53
44149	204	33	5797.46
44149	210	8	1601.74
44149	208	12	2218.34
44149	213	7
44150	307	7	3246.02
44150	127	8	6307.74
44150	216	41	8405.63
44150	201	16	3805.95
44150	204	18	3175.13
44150	210	3	616.6
44150	208	3	538.64
44150	213	1
44151	307	7	2686.12
44151	127	3	1119.81
44151	216	29	6775.53
44151	201	11	2884.27
44151	202	1	269.32
44151	204	7	1314.73
44151	210	3	765.45
44151	208	4	737.09
44151	213	3
44152	307	2	708.74
44152	127	4	2345.91
44152	216	109	21276.3
44152	201	25	5611.24
44152	204	30	5095.82
44152	210	21	4410.92
44152	208	12	2076.61
44152	213	21
44153	307	1	240.97
44153	127	8	3855.53
44153	216	50	10234.2
44153	201	13	3508.26
44153	204	18	3093.64
44153	210	8	1646.24
44153	208	4	708.74
44153	213	7
44154	307	2	772.52
44154	127	14	8412.69
44154	216	36	8561.55
44154	201	14	3735.07
44154	204	6	871.75
44154	210	6	1672.61
44154	208	5	956.78
44154	207	1	297.67
44154	213	4
44155	307	1	212.62
44155	127	2	1020.58
44155	216	130	21418
44155	201	10	2175.84
44155	204	2	318.93
44155	210	7	1296.99
44155	208	12	2062.44
44155	206	81	13012.4
44155	205	3	722.92
44155	213	15
44156	307	1	269.32
44156	127	4	2466.4
44156	216	65	12303.7
44156	201	8	1828.55
44156	204	6	623.68
44156	210	4	751.26
44156	206	38	6435.31
44156	213	6
44157	307	2	616.6
44157	216	31	5159.61
44157	201	5	1190.67
44157	204	3	304.75
44157	206	14	2374.26
44157	207	1	212.62
44157	213	4
44158	127	6	3479.9
44158	216	107	19093.4
44158	201	24	5053.31
44158	204	36	5117.06
44158	210	15	2728.64
44158	205	5	956.79
44158	213	13
44159	127	6	3621.65
44159	216	55	10149.1
44159	202	1	177.18
44159	204	10	1474.19
44159	208	4	566.99
44159	205	3	644.95
44160	307	3	1041.84
44160	127	11	5363.73
44160	201	19	5223.4
44160	204	14	1814.38
44160	210	6	1630.09
44160	205	1	283.5
44161	127	4	2310.49
44161	216	241	42495.9
44161	202	2	425.24
44161	204	95	13864.9
44161	208	36	6045.36
44161	206	12	1786.02
44161	213	23
44162	216	131	27442.3
44162	201	35	10503.5
44162	204	45	6428.25
44162	208	19	3359.03
44162	206	2	276.41
44162	205	2	411.07
44162	213	13
44163	216	79	18143.7
44163	201	28	9156.91
44163	204	18	2430.97
44163	210	6	1679.7
44163	205	1	255.15
44163	213	12
44164	216	263	46394
44164	201	78
44164	202	1	198.45
44164	210	18	3685.45
44164	208	29	4883.18
44164	213	9
44165	216	142	29795.3
44165	201	57	13757
44165	202	1	226.8
44165	210	14	3190.41
44165	208	7	1261.56
44166	127	7	3175.14
44166	216	43	10716.1
44166	202	4	1148.15
44166	210	8	2416.79
44166	208	1	198.45
44166	213	1
44167	307	7	1814.37
44167	216	67	11991.8
44167	201	13	2494.74
44167	204	35	5747.84
44167	208	13	2133.28
44168	307	11	3160.97
44168	127	3	1679.71
44168	201	9	1934.85
44168	204	23	4025.6
44168	210	4	836.31
44168	213	3
44206	307	5	1892.33
44206	216	4	800.86
44206	204	3	595.33
44207	127	2	680.38
44207	216	83	16584.5
44207	204	22	3479.92
44207	210	23	4649.3
44207	206	5	772.53
44207	207	2	559.9
44208	307	1	226.8
44208	216	78	17690.1
44208	201	24	6010.12
44208	204	8	1573.41
44208	208	13	2409.72
44208	206	1	163.01
44209	307	1	326.02
44209	127	6	4287.87
44209	201	14	3805.93
44209	204	5	864.67
44209	208	3	517.38
44209	205	2	524.47
44210	307	1	255.15
44210	127	13	8908.83
44210	201	47	11708.4
44210	202	1	170.1
44210	204	47	6392.84
44210	208	37	6300.69
44210	206	98	15939.5
44211	307	3	1275.72
43570	213	3
43571	307	1	318.93
43571	216	30	2225.44
43571	201	4
43571	204	12
43571	210	1
43571	206	12
43571	213	1
43572	307	5	2267.96
43572	127	1	552.82
43572	216	4	219.71
43572	204	4
43573	307	6	3146.79
43573	216	106	17647.6
43573	201	9
43573	202	1
43573	204	12
43573	210	2
43573	208	82
43574	307	4	1020.58
43574	216	51	7626.02
43574	201	4
43574	204	16
43574	208	31
43575	307	7	2211.26
43575	127	1	297.67
43575	216	22	2381.36
43575	201	3
43575	204	14
43575	208	5
43576	307	5	1899.42
43576	127	1	311.84
43576	216	13	2041.16
43254	201	10	2126.2
43254	204	16	1006.39
43254	210	7	1420.32
43254	208	19	3212
43254	206	2	269.32
43254	205	2	683.22
43254	213	3
43255	307	13	4316.21
43255	127	13	4422.52
43255	216	29	4025.63
43231	204	63
43231	208	92
43255	201	8	1737.83
43255	204	12	703.04
43255	210	5	1097.14
43255	208	1	144.58
43255	213	3
43256	307	10	3323.98
43256	127	16	6173.1
43256	216	37	2990.87
43256	204	25	1255.86
43256	210	3	669.05
43256	208	4	501.78
43256	205	1	286.33
43256	213	4
43257	307	12	4465.05
43257	127	46	21368.4
43257	216	16	1374.95
43257	204	14	759.73
43257	207	1	588.25
43257	213	1
43258	307	7	1644.27
43258	127	1	198.45
43258	216	186	23756.9
43258	201	12
43258	204	46
43258	210	36
43258	208	92
43259	307	8	2466.41
43259	216	60	9723.88
43259	201	7
43259	204	14
43259	210	10
43259	208	29
43260	307	7	2239.61
43260	127	1	326.02
43260	216	49	6151.84
43260	201	2
43260	204	17
43260	210	9
43260	208	13
43260	213	8
43261	307	8	3486.99
43261	127	6	1899.42
43261	216	40	4592.62
43261	201	3
43261	204	26
43261	210	4
43261	208	7
43262	307	7	4450.87
43262	127	8	3742.13
43262	216	40	2182.91
43262	201	1
43262	204	37
43262	213	2
43263	307	7	2182.91
43263	216	150	21970.9
43263	201	12
43263	204	31
43263	210	8
43263	208	95
43263	206	4
43264	307	8	2381.36
43264	216	61	10319.2
43264	201	6
43264	204	11
43264	210	17
43264	208	21
43290	210	1
43290	208	29
43290	206	3
43290	207	1
43290	213	1
43291	307	1	510.29
43291	127	4	1559.22
43291	216	22	3628.74
43291	204	6
43291	208	11
43291	206	1
43291	207	2
43291	213	2
43292	307	2	1360.78
43292	127	2	1105.63
43292	216	8	1247.38
43292	204	3
43292	206	4
43292	207	1
43293	307	13	3455.09
43293	216	127	14118
43293	201	9	1227.53
43293	204	58	4663.46
43293	210	4	734.25
43293	208	45	6109.33
43293	213	9
43294	307	8	2182.92
43294	216	42	4028.47
43294	201	1	150.25
43294	204	36	2971.03
43294	210	1	195.61
43294	208	4	711.58
43295	307	10	2842.03
43295	216	39	3090.1
43295	201	2	328.86
43295	204	30	1848.35
43295	210	1	206.95
43295	205	1	277.83
43295	213	5
43296	307	12	5776.21
43296	216	51	3572.04
43296	201	2	399.73
43296	204	40	2415.31
43296	213	9
43297	307	3	1148.15
43297	127	1	340.19
43297	216	53	3430.29
43297	201	1	104.89
43297	204	44	2695.99
43297	208	1	96.39
43297	213	7
43298	307	11	2239.61
43298	216	93	12927.4
43298	202	1
43298	204	17
43298	210	6
43298	208	58
43298	206	4
43298	213	7
43299	307	9	2438.06
43299	216	30	4677.67
43299	201	1
43299	202	1
43299	204	6
43299	210	4
43299	208	13
43299	206	1
43264	213	5
43265	307	5	2579.8
43265	127	4	1247.38
43265	216	42	3883.88
43265	201	4
43265	204	26
43265	210	2
43265	208	6
43265	213	4
43266	307	8	2579.8
43266	127	2	652.04
43266	216	16	3146.79
43266	201	2
43266	204	6
43266	210	6
43266	208	1
43266	205	1
43267	307	12	5669.9
43267	127	2	907.18
43267	216	6	340.19
43267	204	5
43268	307	2	368.54
43268	127	1	184.27
43268	216	457	69558.3
43268	201	39
43268	202	3
43268	204	90
43268	210	29
43268	208	296
43269	307	1	340.19
43269	127	2	524.47
43269	216	147	24763.3
43269	201	12
43269	204	17
43269	210	17
43269	208	100
43269	206	1
43270	307	3	1247.38
43270	216	76	13480.2
43270	201	6
43270	204	13
43270	210	7
43270	208	43
43270	206	1
43270	205	2
43270	213	4
43271	307	10	3515.34
43271	127	2	765.44
43271	216	61	7739.41
43271	201	3
43271	204	34
43271	210	1
43271	208	22
43271	213	1
43272	307	3	1927.77
43272	127	2	1048.93
43272	216	23	3090.1
43272	201	2
43272	204	17
43272	210	1
43272	208	2
43272	213	1
43273	307	8	2409.71
43273	216	203	29611
43273	201	7
43273	204	22
43273	210	4
43273	208	170
43274	307	13	4309.12
43274	127	3	878.83
43274	216	95	11821.7
43274	201	1
43274	204	36
43274	210	3
43274	208	48
43274	213	7
43275	307	9	3005.05
43275	127	1	297.67
43275	216	60	5216.31
43275	204	41
43275	208	14
43275	213	5
43276	307	24	9511.26
43276	127	2	793.79
43276	216	32	3713.78
43276	201	4
43276	204	20
43276	210	1
43276	208	7
43277	307	17	8249.7
43277	127	3	1389.13
43277	216	28	1559.22
43277	204	27
43277	213	1
43278	307	3	646.37
43278	216	651	95254.3
43278	201	19
43278	202	1
43278	204	114
43278	210	13
43278	208	494
43278	206	8
43278	213	2
43279	307	2	425.25
43279	216	225	35061.2
43279	201	16
43279	204	57
43279	210	12
43279	208	138
43279	206	2
43280	216	94	15755.2
43280	201	12
43280	204	26
43280	210	6
43280	208	47
43280	213	3
43281	127	1	340.19
43281	216	76	11935.1
43281	201	7
43281	204	32
43281	208	35
43281	213	2
43282	216	19	1247.38
43282	204	19
43283	307	13	3569.19
43283	216	403	60753
43283	201	20
43283	204	65
43283	210	7
43283	208	292
43283	206	9
43283	213	10
43284	307	12	3166.66
43284	127	1	226.8
43284	216	163	24579
43284	201	4
43284	204	45
43284	208	103
43284	206	3
43285	307	16	4932.81
43285	127	3	1190.68
43285	201	4
43285	204	18
43285	210	2
43285	206	4
43286	307	21	7966.21
43286	216	41	6109.32
43286	201	2
43286	210	1
43286	208	13
43286	207	1
43287	307	20	9947.84
43287	216	27	1899.42
43287	204	26
43287	210	1
43288	127	1	255.15
43288	216	217	31751.4
43288	204	20
43288	208	154
43288	213	1
43289	127	2	2324.66
43289	201	2
43289	204	1
43289	210	2
43289	206	10
43289	205	2
43290	127	3	1133.98
43290	201	1
43290	204	6
43299	205	2
43300	307	8	2154.56
43300	127	1	425.24
43300	216	18	1814.37
43300	208	5
43300	213	1
43301	127	3	1105.63
43301	216	20	2494.76
43301	201	2
43301	208	1
43301	207	2
43301	213	2
43302	127	4	2041.16
43302	216	10	3231.84
43302	203	1	290.58
43302	210	1
43302	207	4
43302	205	1
43303	216	220	33225.6
43303	201	11
43303	210	40
43303	208	110
43303	205	1
43303	213	1
43304	127	1	269.32
43304	216	60	9780.58
43304	201	13
43304	210	12
43304	208	16
43304	206	2
43304	205	1
43305	307	3	784.51
43305	127	4	1332.43
43305	216	44	5443.1
43305	201	5
43305	204	25
43305	210	6
43305	208	4
43305	206	2
43305	207	1
43305	205	1
43306	307	10	4145.46
43306	127	5	1814.37
43306	216	18	2898.74
43306	201	3
42945	307	2	623.69
42945	216	9	793.79
42945	206	9
42946	307	3	1190.68
42946	216	22	1842.72
42946	204	1
42946	206	21
42947	307	18	5159.61
42947	127	2	1275.73
42947	216	191	25514.5
42947	201	40
42947	204	34
42947	210	7
42947	208	75
42947	206	3
42947	207	2
42947	205	1
42947	213	29
42948	307	15	4365.82
42948	127	3	935.53
42948	216	127	15450.5
42948	201	32
42948	204	41
42948	210	7
42948	205	1
42948	213	9
42949	127	3	907.18
42949	216	81	10517.7
42949	201	16
42949	204	31
42949	210	3
42949	208	20
42949	205	1
42949	213	10
42950	307	13	4989.51
43576	201	4
43576	204	7
43576	210	1
43576	208	1
43577	307	2	1190.68
43577	127	3	1445.82
43577	216	10	878.83
43577	201	1
43577	204	8
43577	213	1
43578	307	8	1984.47
43578	216	249	37279.6
43578	201	8
43578	204	57
43578	208	20
43578	206	158
43578	207	1
43578	205	1
43578	213	4
43579	307	13	3515.34
43579	216	73	13069.1
43579	201	7
43579	204	16
43579	210	6
43579	208	6
43579	206	35
43579	207	2
43579	213	1
43580	307	11	3600.39
43580	127	3	1247.38
43580	216	34	5981.74
43580	204	9
43580	208	1
43580	206	18
43580	207	2
43580	205	3
43580	213	1
43581	307	6	2381.36
43581	127	1	311.84
43581	216	18	3373.59
43581	204	7
43581	210	1
43581	208	3
43581	206	5
43581	207	2
43582	307	5	2324.66
43582	127	3	1559.22
43582	216	7	481.94
43582	204	7
43583	307	12	3203.49
43583	127	1	248.06
43583	216	700	96473.4
43583	201	24
43583	202	10
43583	204	190
43583	210	14
43583	208	89
43583	206	356
43583	207	5
43583	205	12
43584	307	35	12473.8
43584	127	9	2756.99
43584	216	350	44281.9
43584	201	24
43584	204	174
43584	210	11
43584	208	54
43584	206	73
43584	207	3
43584	205	11
43585	307	40	14458.2
43585	127	2	609.52
43585	216	272	36882.7
43585	201	29
43585	204	108
43585	210	8
43585	208	16
43585	206	90
43585	207	4
43585	205	17
43586	307	20	6406.99
43586	127	8	3401.94
43586	216	150	13834.6
43586	201	3
43586	202	1
43586	204	101
43586	208	4
43586	206	21
43586	207	4
43586	205	2
43586	213	14
43587	307	18	8504.85
43587	127	8	3827.18
43587	216	137	10801.2
43587	201	3
43587	204	108
43587	208	1
43587	206	24
43587	207	1
43588	307	2	425.24
43588	216	84	11538.2
43588	201	7
43588	204	44
43588	210	11
43588	208	16
43588	206	4
43588	213	2
43589	307	2	2494.76
43589	216	34	4053.98
43589	201	1
43589	204	24
43589	210	3
43589	208	4
43589	213	2
43590	127	1	538.64
43590	216	37	3543.69
43590	201	1
43590	204	28
43590	210	3
43590	208	1
43590	213	4
43591	216	14	1304.08
44267	204	37	4613.9
44267	210	7
44267	208	22	3735.04
44267	203	7	1396.22
44267	213	1
44268	307	23	7080.27
44268	127	5	1757.67
44268	216	29	4706.03
44268	201	6	1346.61
44268	204	14	1403.31
44268	210	3	765.44
44268	208	6	1190.67
44268	203	5	1112.72
44269	307	34	13143.9
44269	127	6	2296.31
44269	216	19	3288.54
44072	201	1	248.06
44072	202	7	2218.35
44072	204	7	524.47
44072	210	1	283.5
44072	213	1
44073	307	6	1920.68
44073	216	28	5882.52
44073	202	14	3047.58
44073	204	2	418.15
44073	208	11	2133.29
44073	203	62	13699.9
44073	213	1
44074	307	7	2239.61
44074	216	22	5478.58
44074	201	2	566.99
44074	202	9	2445.17
44074	204	3	680.4
44074	208	8	1786.02
44074	203	52	12204.5
44075	307	7	2331.75
44075	216	8	2225.44
44075	201	3	815.05
44075	202	3	843.4
44075	210	2	566.99
44075	203	49	12690.3
44076	307	38	7236.25
44076	216	39	6229.8
44076	201	3	552.82
44076	202	22	3614.56
44076	204	8	1336.48
44076	208	6
44077	307	25	5372.27
44077	216	21	4103.59
44077	201	2	439.42
44077	202	15	3302.72
44077	204	2	311.85
44077	208	2	368.55
44078	307	18	4479.22
44078	216	14	2671.94
44078	202	9	2062.43
44078	204	5	609.51
44079	307	11	3146.8
44079	216	5	843.4
44079	202	3	765.44
44079	204	2	77.96
44080	307	23	5896.7
44080	216	133	24890.9
44080	201	9	1771.84
44080	202	18	3685.44
44080	204	21	3182.25
44080	210	2	439.42
44080	208	83
44081	307	19	5655.73
44081	216	42	8915.9
44081	201	6	1885.24
44081	202	11	2197.09
44081	204	2	106.31
44081	210	1	212.62
44081	208	22	4514.64
44081	203	1	170.1
44082	307	16	5336.79
44082	216	10	2211.27
44082	201	4	1148.16
44082	202	1	219.71
44082	204	1	56.7
44082	208	4	786.7
44083	307	5	1516.7
44083	216	161	28916.5
44083	201	20
44083	202	22	4465.05
44083	204	46
44083	208	73
44084	307	3	793.79
44084	127	2	1445.83
44084	216	83	16258.4
44084	201	7
44084	202	14	3175.14
44084	204	26
44084	210	3
44084	208	33
44085	307	5	1523.78
44085	127	6	1998.64
44085	216	51	10815.3
44085	201	9
44085	202	6	1715.14
44085	204	25
44085	208	11
43307	307	16	10265.3
43307	127	4	1956.12
43307	216	13	779.61
43307	204	13
43308	307	5	1315.41
43308	127	1	297.67
43308	216	207	30532.4
43308	201	12
43308	202	4
43308	204	64
43308	210	61
43308	208	52
43308	206	11
43308	213	3
43309	307	5	1278.56
43309	127	2	652.04
43309	216	99	16159.2
43309	201	10
43309	202	1
43309	204	21
43309	210	35
43309	208	26
43309	206	4
43309	207	1
43309	205	1
43310	307	9	3246.02
43310	127	2	807.96
43310	216	56	8228.44
43310	201	3
43310	202	2
43310	204	27
43310	210	17
43310	208	4
43310	206	2
43310	205	1
43311	307	11	3686.85
43311	127	4	1389.13
43311	216	35	5896.7
43311	201	7
43311	204	13
43311	210	10
43311	208	5
43312	307	3	969.56
43312	216	39	2601.07
43312	204	35
43312	210	2
43312	208	1
43312	207	1
43313	307	5	1397.63
43313	127	1	232.47
43313	216	97	6236.89
43313	201	2	391.22
43313	204	23	2523.09
43313	210	29	4992.33
43313	208	42	6234.01
43313	213	1
43314	307	12	3798.83
43314	127	1	223.96
43314	216	45	7753.59
43314	204	9	1190.68
43314	210	16	3240.36
43314	208	18	2908.68
43314	213	2
43315	307	10	3868.29
43315	216	27	3827.18
43315	201	2	430.92
43315	204	7	280.66
43315	210	4	853.33
43315	208	13	2211.27
43315	213	1
43316	307	14	6202.87
43316	127	2	688.89
43316	216	10	822.14
43316	204	6	331.67
43316	210	1	206.95
43316	208	2	243.81
43316	213	1
43317	307	10	5919.36
43317	127	6	2688.94
43317	216	13	765.44
43317	204	11	640.68
43317	213	2
43318	216	117	17661.7
43318	201	11	2219.77
43318	202	4	595.34
43318	204	42	4714.46
43318	210	16	3149.66
43318	208	40	5825.81
43318	206	2	311.85
43318	213	2
43319	307	6	1990.14
43319	127	1	252.31
43319	216	71	12581.6
43319	201	9	1681.14
43319	204	13	1386.28
43319	210	26	5525.34
43319	208	21	3628.76
43319	206	1	147.42
43319	205	1	212.62
43320	307	8	2429.55
43320	216	25	3486.99
43320	202	1	334.52
43320	204	11	714.39
43320	210	6	1304.09
43320	208	6	1017.75
43320	213	1
43321	307	4	1352.27
43321	127	2	904.35
43321	216	26	3563.5
43321	201	3	674.72
43321	204	16	875.96
43321	210	6	1652.78
43321	205	1	360.04
43322	307	4	1644.27
43322	127	4	2134.72
43322	216	25	2126.21
43322	201	1	289.16
43322	204	21	1221.84
43322	210	2	615.18
43322	213	1
43323	307	1	191.36
43323	216	231	33679.2
43323	201	27
43323	204	72
43323	210	16
43323	208	114
43323	206	2
43324	307	1	340.19
43324	127	1	311.84
43324	216	100	14571.6
43324	201	13
43324	202	1
43324	204	32
43324	210	9
43324	208	34
43324	206	1
43324	213	10
43325	307	4	1162.33
43325	127	2	793.79
43325	216	49	7285.82
43325	201	5
43325	204	19
43325	210	8
43325	208	11
43325	206	3
43325	213	3
43326	307	2	680.39
43326	127	1	907.18
43326	216	50	6577.08
43326	201	6
43326	204	27
43326	210	6
43326	208	8
43326	213	3
43327	307	2	1601.75
42950	127	4	1700.97
44050	203	3	618.02
44051	307	30	9412.03
44051	202	9	1885.24
44051	216	9	1885.24
44051	203	5	1610.25
44052	307	84	20645.6
44052	216	127	24862.5
44052	201	1	141.75
44052	202	125	24664.1
44052	204	1	56.7
44052	203	3	623.69
44053	307	84	24940.5
44053	216	62	12962.8
44053	202	60	12884.9
44053	204	2	77.96
44053	203	2	510.29
44054	307	93	28633
44054	216	30	7548.05
44054	202	24	6151.84
44054	204	1	63.79
44054	210	1	354.37
44054	208	4	978.06
44055	307	44	11276
44055	216	91	18313.8
44055	213	10
44055	202	81	16386
44055	203	4	850.49
44056	307	39	10574.4
44056	127	1	1998.64
44056	216	41	8944.27
44056	213	5
44056	202	36	8022.91
44056	203	3	637.86
44057	307	43	12842.3
44057	216	17	3586.21
44057	213	1
44057	202	16	3288.54
44057	203	2	467.77
44058	307	12	3735.07
44058	216	103	23211.2
44058	201	1	411.07
44058	202	97	21038.3
44058	204	4	120.49
44058	208	1	212.62
44059	307	22	7051.94
44059	216	47	11368.1
44059	201	2	496.12
44059	202	44	10687.8
44059	204	1	99.22
44060	307	24	9511.26
44060	216	26	7222.04
44060	201	1	290.58
44060	202	22	6109.32
44060	204	1	56.7
44060	210	1	368.54
44060	208	1	184.27
44061	307	82	15932.4
44061	216	169	28803.1
44061	201	7	1163.75
44061	202	160	27569.9
44061	204	2	85.05
44061	203	2	317.51
44062	307	77	17392.5
44062	216	43	8065.43
44062	202	41	7980.38
44062	204	2	85.05
44062	203	2	473.44
44169	307	52	12814.1
44169	216	21	3763.4
44169	202	18	3713.78
44169	204	2	48.19
44169	210	1	204.12
44169	203	2	456.43
44170	307	46	13770.8
44170	216	5	850.49
44170	202	4	822.14
44170	204	1	28.35
44170	203	3	739.93
44171	307	53	14550.4
44171	216	62	11949.4
44171	201	6	1332.43
44171	202	50	9752.31
44171	204	4	418.16
44171	208	2	446.5
44172	307	66	20284.1
44172	216	24	4934.27
44172	202	19	4218.45
44172	204	2	141.75
44172	208	3	574.07
44172	203	1	155.92
44173	307	71	22396.1
44173	216	15	2990.89
44173	202	12	2778.27
44173	204	3	212.62
44174	307	7	1516.7
44174	216	77	16092.7
44174	201	5	1048.93
44174	202	69	14469.7
44174	208	3	574.08
44174	203	2	616.6
44175	307	12	3862.61
44175	216	39	9130
44175	201	5	978.05
44175	202	31	7492.82
44175	208	3	659.13
44175	203	4	907.19
44176	307	32	10631.1
44176	216	14	3496.94
44176	201	4	935.54
44176	202	9	2313.34
44176	208	1	248.06
44176	203	3	644.96
44177	307	7	2119.13
44177	216	29	6261.71
44177	201	1	170.1
44177	202	28	6091.61
44178	307	8	2742.81
44178	216	14	3427.46
44178	201	1	240.97
44178	202	13	3186.49
44179	307	10	3890.96
44179	216	6	1689.63
44179	202	6	1689.63
44180	307	71	15928.2
44180	216	82	14600
44180	213	8
44180	202	74	13111.6
44180	203	2	510.29
44181	307	60	12899
44181	216	32	6293.59
44181	213	2
44181	202	30	5925.05
44182	307	41	9916.82
44182	216	11	2679.03
44182	202	11	2679.03
44183	307	35	9291.55
44183	216	6	1275.73
44183	202	6	1275.73
44183	203	2	425.24
44184	307	115	26336.8
44184	216	60	11943.7
44184	201	12	2480.6
44184	202	31	6279.41
44184	204	11	2015.66
44184	208	6	1168
44184	203	2	343.03
44185	307	75	19986.4
44185	216	30	6652.23
44185	201	10	2370.03
44185	202	10	2473.49
44185	204	6	1094.29
44185	208	4	714.42
44185	203	1	195.61
44186	307	68	19206.8
44186	216	12	3063.16
44186	201	3	856.15
44186	202	8	1892.33
44186	210	1	314.68
44186	203	1	243.81
44187	307	42	11474.5
44187	216	69	12992.6
44187	201	4	790.95
44187	202	52	10220
44187	204	8	1034.75
44187	208	5	946.87
44188	307	54	15606.4
44188	216	29	5994.5
44188	201	1	201.28
44188	202	20	4294.95
44188	204	4	297.67
44188	210	1	503.2
44188	208	3	697.4
44189	307	54	17491.6
44189	216	12	1729.32
44189	202	5	1105.63
44189	204	7	623.69
44190	307	12	3097.18
44190	216	175	36117.3
44190	201	55	12792.7
44190	202	30	6123.49
44190	204	14	2443.71
44190	208	74	14435.6
44190	213	2
44191	307	8	2154.56
44191	216	85	21141.6
44191	202	16	3522.43
44191	204	3	354.37
44191	208	28	5776.21
44191	213	3
44192	307	15	4628.06
44192	216	65	16386.1
44192	202	5	1226.12
44192	204	1	141.75
44192	208	33	7314.21
44192	203	10	2204.17
44193	216	35	5868.35
44193	202	35	5868.35
44194	307	15	3479.93
44194	216	9	1522.37
44194	202	8	1460
44194	203	2	430.92
44195	307	15	3727.95
44195	201	1	272.16
44195	202	6	871.75
44195	203	2	541.48
44196	216	4	586.83
44196	202	2	453.59
44196	203	3	722.91
44197	307	42	9908.15
44197	201	2	487.61
44197	202	49	10517.7
44197	204	4	240.97
44198	307	40	10071.2
44198	216	32	6910.19
44198	204	1	8.5
44198	208	5	1111.31
44198	203	1	272.16
44199	216	23	4924.29
44199	201	1	314.68
44199	204	6	442.23
44200	307	25	6514.85
44200	127	2	1856.89
44200	216	32	6137.64
44200	202	22	4344.56
44200	204	4	652.03
44201	307	33	7817.4
44201	127	2	2345.92
44201	201	1	198.45
44201	202	7	1580.48
44201	204	1	219.71
44202	307	21	6076.22
44202	202	5	1119.81
44203	307	10	2657.76
44203	216	134	28278.6
44203	202	34	6903.1
44203	204	19	4160.3
44203	203	4	822.14
44203	213	7
44204	216	72	17761
44204	201	16	4615.32
44204	204	12	2968.21
44204	210	1	382.72
44204	208	19	4082.36
44204	213	2
44205	307	14	6010.11
44205	216	35	8774.17
44205	204	4	914.28
44205	210	1	297.67
44205	213	11
44063	307	67	12573
44063	201	3	489.03
44063	202	18	3203.49
44063	204	7	1226.12
44064	307	31	6881.87
44064	216	4	822.14
44065	307	36	9319.95
44065	216	2	361.46
44065	201	1	226.8
44066	307	18	5202.13
44066	216	3	1020.58
44066	202	1	283.5
44067	307	45	10375.9
44067	201	5	1084.37
44067	202	28	5684.07
44067	204	9	970.98
44068	307	16	3727.95
44068	216	24	2126.22
44068	202	18	1056.02
44069	307	14	3642.92
44069	216	15	2572.71
44069	202	10	1729.32
44069	204	4	531.55
44070	127	1	1325.34
44070	216	34	6343.2
44070	201	2	311.84
44070	204	4	336.69
44070	210	1	318.93
44070	213	1
44071	307	18	4741.45
44071	216	18	3791.76
44071	202	12	2842.04
44071	204	2	92.14
44071	208	4	857.58
44072	307	23	6940.1
43306	202	1
43306	204	7
43306	210	3
43306	208	4
42898	210	10
42898	208	46
42898	205	10
42899	307	8	2622.33
42899	216	68	9582.13
42899	201	9
42899	204	21
42899	210	3
42899	208	25
42899	205	4
42899	213	6
42900	307	20	7342.52
42900	216	28	4053.98
42900	201	3
42900	204	12
42900	210	3
42900	208	9
42900	205	1
42901	307	8	3841.36
42901	127	2	963.88
42901	216	45	2296.31
42901	201	6
42901	204	30
42901	208	3
42901	213	6
42902	307	6	1835.62
42902	216	121	18370.5
42902	201	47
42902	204	4
42902	210	6
42902	208	42
42902	205	22
42903	307	7	1920.67
42903	127	2	652.04
42903	216	61	10149.1
42903	201	21
42903	204	8
42903	210	7
42903	208	18
42903	205	7
42904	307	5	1318.26
42904	127	2	737.09
42904	216	32	4762.72
42904	201	9
42904	204	13
42904	208	7
42904	205	3
42905	307	4	4061.06
42905	127	2	765.44
42905	216	19	1984.47
42905	201	1
42905	210	1
42905	205	2
42906	307	4	2048.25
42906	127	6	2693.2
42906	216	27	2211.26
42906	201	6
42906	204	17
42906	208	3
42906	207	1
42907	307	1	170.1
42907	127	2	510.29
42907	216	389	52560
42907	201	103
42907	204	78
42907	210	51
42907	208	120
42907	207	3
42907	205	34
43327	127	2	1048.93
43327	216	48	3302.72
43327	201	2
43327	204	41
43327	208	1
43327	213	4
43328	307	3	992.23
43328	216	110	16839.6
43328	201	12
43328	204	36
43328	210	4
43328	208	57
43328	206	1
43329	307	6	2182.91
43329	216	44	5925.05
43329	201	5
43329	204	19
43329	210	3
43329	208	13
43329	206	2
43329	213	2
43330	307	8	2778.25
43330	127	2	765.44
43330	216	39	3260.19
43330	201	2
43330	208	6
43330	213	2
43331	127	2	737.09
43331	216	13	1871.07
43331	201	5
43331	210	1
43332	307	8	6577.08
43332	216	24	1091.46
43332	204	17
43333	307	2	907.18
43333	216	310	44196.9
43333	204	63
43333	210	6
43333	206	4
43334	216	124	18767.4
43334	204	32
43334	210	3
43334	206	2
43334	213	4
43335	307	2	793.79
43335	201	8
43335	202	1
43335	204	29
43335	208	23
43335	206	1
43336	307	1	120.49
43336	216	55	4989.51
43336	201	5
43336	204	31
43336	213	10
43337	216	37	2324.66
43337	208	3
43337	213	8
43338	216	183	26081.5
43338	201	19
43338	208	62
43338	206	68
43339	216	119	20354.9
43339	201	21
43339	204	29
43339	208	17
43339	206	34
43339	213	1
43340	216	49	6010.09
43340	201	1
43340	202	1
43340	210	2
43340	208	9
43340	207	1
43340	213	7
43341	127	1	283.5
43341	216	50	6435.34
43341	204	25
43341	210	4
43341	206	7
43341	207	1
43341	213	2
43342	307	7	3458.64
43342	201	1
43342	204	13
43342	206	8
43342	207	5
43342	213	3
43343	307	9	2012.79
43343	216	238	35366
43343	201	5
43343	204	30
44072	216	17	3727.96
43343	208	197
43344	307	19	4403.8
43344	216	95	14111
43344	204	27
43344	208	60
43345	216	27	4004.37
43345	201	5
43345	204	11
43345	208	10
43346	216	36	4316.21
43346	201	1
43346	204	17
43346	208	17
43347	307	6	2898.72
43347	216	13	1665.53
43347	204	9
43347	210	1
43347	207	2
43348	127	1	198.45
43348	216	99	12651
43348	201	6
43348	210	6
43348	208	35
43348	207	1
43349	307	5	1240.29
43349	216	57	9412.03
43349	201	8
43349	204	11
43349	210	2
43349	206	14
43350	307	9	3005.05
43350	216	52	7895.34
43350	201	7
43350	202	1
43350	208	15
43350	207	4
43351	307	2	1126.89
43351	201	3
43351	204	19
43351	208	4
43351	207	1
43351	205	1
43352	307	3	1743.5
43352	216	19	2430.97
43352	204	13
43352	206	3
43353	307	15	3288.54
43353	127	1	198.45
43353	201	16	2273.62
43353	204	23	2551.44
43353	210	7	1289.91
43353	208	31	4445.2
43353	213	2
43354	307	17	4847.76
43354	216	26	3345.24
43354	201	1	153.09
43354	204	10	558.48
43354	210	2	462.1
43354	208	12	1956.13
43354	213	1
43355	307	16	4791.07
43355	216	14	2211.26
43355	201	1	337.36
43355	204	7	694.56
43355	210	2
43355	208	4	666.22
43356	307	11	4465.05
43356	216	11	1133.97
43356	204	9	595.33
43356	210	2	538.64
43357	307	16	7512.62
43357	127	1	538.64
43357	216	3	226.8
43357	204	3	226.8
43358	307	7	1927.77
43358	216	71	9582.13
43358	201	11
43358	204	19
43358	210	4
43358	208	27
43358	206	3
43358	205	2
43358	213	5
43359	307	9	2721.55
43359	216	18	2551.46
43359	201	2
43359	202	1
43359	204	2
43359	210	1
43359	208	9
43359	206	2
43359	213	1
43360	307	4	1020.58
43360	127	1	340.19
43360	216	11	1219.03
43360	201	2
43360	204	8
43360	208	1
43361	307	7	2466.41
43361	127	1	481.94
43361	216	11	935.53
43361	201	1
43361	204	6
43361	208	1
43361	206	1
43361	213	2
43362	307	3	963.88
43362	127	4	2069.51
43362	216	15	864.66
43362	204	14
43362	213	1
43363	307	5	1048.93
43363	216	254	36400.8
43364	127	2	538.64
43364	216	91	13466
43365	307	5	1899.42
43365	216	50	7427.57
43366	307	3	978.06
43366	127	4	1672.62
43366	216	30	4224.08
43367	307	5	2778.25
43367	127	4	2353.01
43367	216	27	2267.96
43368	307	3	566.99
43368	127	2	538.64
43368	216	144	20241.5
43369	307	7	1587.57
43369	216	69	11169.7
43370	307	11	4252.43
43370	127	2	566.99
43370	216	57	9553.78
43371	307	4	1162.33
43371	127	3	1133.98
43371	216	41	6506.21
43372	307	3	1275.73
43372	127	13	7059.03
43372	216	34	2438.06
43373	307	1	198.45
43373	216	73	11566.6
43374	307	1	623.69
43374	127	1	396.89
43374	216	21	3090.1
43375	307	2	1077.28
43375	216	16	1219.03
43376	307	5	2721.55
43376	127	2	623.69
43376	216	5	283.5
43377	307	5	3061.75
43377	127	2	822.14
43377	216	11	595.34
44143	202	2	496.12
42905	204	15
43048	210	2	403.98
43159	206	4	460.69
43160	206	1	99.22
43161	206	2	191.36
43162	206	2	205.54
43167	210	3	418.16
43187	206	1	85.05
43293	206	2	238.14
43484	307	51	14826.8
43698	307	1
43282	307	2	734.25
43906	307	1	113.4
43951	206	1
43829	201	27
43267	201	1
42871	127	1
42988	207	1
44114	203	1	191.36
44115	307	1	588.25
44160	203	1	361.46
44161	203	1	170.1
44246	307	1	318.93
44319	307	1	361.46
42950	216	53	4365.82
42950	201	10
42950	204	27
42950	210	2
42950	208	6
42950	213	8
42951	307	9	3912.23
42951	127	1	425.24
42951	216	64	3600.39
42951	201	5
42951	204	40
42951	208	8
42951	213	11
42952	307	1	170.1
42952	127	2	510.29
42952	216	145	20581.7
42952	201	23
42952	204	3
42952	210	9
42952	208	13
42952	206	77
42952	207	1
42952	205	5
42952	213	14
42953	307	1	255.15
42953	127	2	652.04
42953	216	70	10942.9
42953	201	9
42953	204	7
42953	210	6
42953	208	3
42953	206	34
42953	207	7
42953	205	1
42953	213	3
42954	307	4	1360.78
42954	127	8	2948.35
42954	216	50	8022.91
42954	201	13
42954	204	10
42954	210	7
42954	208	1
42954	206	15
42954	205	1
42954	213	3
42955	307	1	311.84
42955	127	6	2182.91
42955	216	19	3968.93
42955	201	4
42955	204	5
42955	210	2
42955	208	1
42955	206	2
42955	207	3
42955	213	2
42956	307	4	1530.87
42956	127	13	7002.33
42956	216	65	9015.14
42956	201	6
42956	204	39
42956	210	5
42956	208	2
42956	206	4
42956	207	4
42956	213	5
42957	307	4	1325.34
42957	216	199	29143.3
42957	201	20	3012.13
42957	204	41	3040.51
42957	210	8	1502.54
42957	208	92
42957	206	11	1552.12
42957	205	7	1162.33
42957	213	20
42958	307	4	1502.53
42958	216	50	8788.35
42958	201	11	2232.52
42958	204	6	361.45
42958	210	8	1615.91
42958	208	18	3125.51
42958	206	2	326.02
42958	205	1	191.36
42958	213	4
42959	307	13	3777.58
42959	127	2	623.69
42959	216	113	11821.8
42959	201	14	2275.05
42959	204	62
42959	210	3	588.25
42959	208	19	3380.69
42959	205	6	1488.36
42959	213	9
42960	307	26	8611.15
42960	127	1	368.54
42960	216	73	11807.6
42960	201	14	3316.9
42960	204	20	1091.44
42960	210	10	2643.6
42960	208	12	1970.27
42960	205	9	2090.78
42960	213	8
42961	307	31	11403.6
42961	127	4	1814.37
42961	216	144	15634.8
42961	201	23	4975.35
42961	204	82
42961	210	8	1502.53
42961	208	8	1382.05
42961	205	6	1247.39
42961	213	17
42962	216	176	26124.1
42962	201	34	5067.45
42962	204	47
42962	210	7	1247.38
42962	208	17	2664.85
42962	206	40	5719.52
42962	205	7	1502.52
42962	213	24
42963	127	2	963.88
42963	216	48	7172.42
42963	201	11
42963	204	19	1594.67
42963	208	5	893
42963	206	7	1240.29
42963	207	1	198.45
42963	213	5
42964	307	2	836.31
42964	127	1	382.72
42964	216	64	9185.24
42964	201	14
42964	204	29	2310.48
42964	210	2	460.68
42964	208	5	815.05
42964	206	2	311.85
42964	207	2	481.95
42964	205	3	609.51
42964	213	7
42965	307	3	1091.45
42965	127	1	297.67
42965	216	42	6846.4
42965	201	14
42965	204	8	559.9
42965	210	1	226.8
42965	208	4	793.78
42965	206	4	715.82
42965	207	3	1268.63
42965	213	8
42966	307	3	4195.73
42966	127	2	1162.33
42966	216	44	3898.06
42966	201	23
42966	204	13	885.93
42966	208	2	297.67
42966	206	1	99.22
42966	207	3	1261.55
42966	205	1	120.49
42966	213	1
42967	307	6	1346.6
42967	127	1	205.53
42967	216	297	39420
42967	201	42
42967	204	130
42967	210	21
42967	208	59
42967	206	12
42967	207	7
42967	205	26
42968	307	4	900.1
42968	127	4	1162.33
42968	216	281	44423.7
42968	201	105
42968	204	82
42968	210	39
42968	208	27
42968	206	8
42968	207	2
42968	205	18
42969	307	3	1133.98
42969	127	2	623.69
42969	216	213	28292.8
42969	201	49
42969	204	131
42969	210	13
42969	208	12
42969	205	8
42970	307	4	2253.79
42970	127	1	283.5
42970	216	114	15734
42970	201	28
42970	204	64
42970	210	5
42970	208	2
42970	206	2
42970	207	2
42970	205	11
42971	216	68	4620.97
42971	204	62	3238.89
42834	203	3	1077.28
44086	307	11	5875.45
44086	127	1	1658.45
44086	216	116	20284
44086	201	22	4273.68
44086	204	14	2182.91
44086	210	16	3054.63
44086	208	62	10390
44086	205	2	382.71
44087	307	13	7011.76
44087	127	1	340.19
44087	216	43	8015.85
44087	201	7	1849.8
44087	204	6	687.48
44087	210	12	2260.88
44087	208	17	3040.51
44087	205	1	177.18
44088	307	9	5393.5
44088	127	4	2338.84
44088	216	26	5861.25
44088	201	5	1615.93
44088	204	3	489.02
44088	210	7	1814.36
44088	208	11	1941.94
44089	307	3	701.65
44089	127	4	3189.32
44089	216	139	24834.2
44089	201	10	1849.81
44089	202	2	411.07
44089	204	15	2239.6
44089	210	31	5336.8
44089	208	80
44089	205	1	177.18
44090	307	3	1353.69
44090	127	3	2140.38
44090	216	74	14451.1
44090	201	18	4025.63
44090	204	12	1793.09
44090	210	18	3727.96
44090	208	25	4408.31
44090	205	1	496.12
44091	127	3	1183.59
44091	216	30	5733.71
[truncated: 8,596 more rows]

## Sheet: Fulmar_Fish
GN_EFFORT_ID	SPECIES	SEX	LENGTH	WEIGHT	MATURITY	AGE	REMARK
44229	201	2	322	262.23	2
44229	201	2	291	184.27	2
44229	201	1	303	205.53	2
44229	201	2	299	212.62	2
44229	201	2	292	184.27	2
44229	204	2	238	85.05	2
44229	204	2	290	184.27	2
44229	204	2	294	184.27	2
43062	307	2	320	283.5	2
43062	307	2	308	198.45	1
43062	201	2	283	212.62	2
43062	201	1	265	134.66	2
43062	201	1	261	155.92	2
43062	201	2	271	170.1	2
43062	201	2	282	170.1	2
43062	201	2	257	141.75	2
43062	201	1	273	155.92	2
43063	307	2	306	219.71	1
43063	201	2	287	226.8	2
43063	201	1	258	127.57	2
43063	201	2	270	155.92	2
43064	201	2	285	226.8	2
43065	201	2	284	191.36	2
43065	201	1	271	170.1	2
43065	201	1	287	177.18	2
43065	201	1	263	141.75	2
43065	201	1	276	184.27	2
43065	201	2	246	148.83	2
43065	201	2	293	226.8	2
43065	201	1	260	141.75	2
43065	201	2	280	205.53	2
43065	201	1	282	170.1	2
43065	201	2	292	219.71	2
43065	201	2	284	184.27	2
43065	201	1	266	184.27	2
43065	201	2	277	184.27	2
43065	201	2	272	148.83	2
42859	213	2	297		2
42859	213	2	191		2
42859	213	2	274		2
42859	213	2	226		2
42859	213	2	291		2
42859	213	2	221		2
42859	213	2	222		2
42859	213	2	253		2
42859	213	2	250		2
42859	213	1	185		2
42859	213	2	181		2
42859	213	2	200		2
42859	213	2	228		2
42859	213	2	217		2
42859	213	1	207		2
42859	213		189
42859	213	2	186		2
42859	213	1	174		2
42859	213	1	172		2
42859	213	2	187		2
42859	213	1	198		2
42859	213	2	172		2
42859	213	2	208		2
42859	213	2	174		2
42859	213	1	172		2
42859	213	2	227		2
42859	213	2	191		2
42859	213	2	185		2
42859	213	2	183		2
42859	213	2	188		2
42859	213	1	187		2
42860	307	2	358		1
42860	307	1	334		1
42860	307	1	336		1
42860	307	2	362		1
42860	307	2	362		1
42860	127	1	349		2
42860	127	1	362		2
42860	213	1	297		2
42860	213	1	299		2
42860	213	2	303		2
42860	213	2	316		2
42860	213	2	335		2
42860	213	2	289		2
42860	213	1	294		2
42860	213	2	286		2
42860	213	2	264		2
42860	213	2	296		2
42860	213	2	215		2
42860	213		223
42860	213	2	298		2
42860	213	1	242		2
42860	213	1	242		2
42860	213	2	227		2
42860	213	2	241		2
42860	213	1	290		2
42860	213	1	206		2
42860	213	2	282		2
42860	213	2	176		2
42860	213	1	212		2
42860	213	2	194		2
42860	213	2	240		2
42860	213	2	180		2
42860	213	2	234		2
42860	213		202
42860	213	2	212		2
42860	213	1	185		2
42860	213	2	196		2
42860	213	2	167		2
42860	213	1	176		2
42860	213	2	214		2
42860	213	2	245		2
42860	213	1	177		2
42860	213	1	182		2
42860	213	1	184		2
42860	213	1	176		2
42860	213	1	168		2
42860	213	2	185		2
42860	213	2	187		2
42860	213	2	181		2
42860	213	2	177		2
42860	213	1	197		2
42861	307	2	442		1
42861	307	2	413		1
44048	307	2	286	155.92	1
44048	307	1	310	226.8	1
44048	307	2	302	205.53	1
44048	307	1	303	198.45	1
44048	307	1	275	148.83	1
44048	307	2	298	184.27	1
44048	307	1	302	198.45	1
44048	307	1	293	163.01	1
44048	307	1	285	163.01	1
44048	307	1	290	177.18	1
44048	307	2	258	141.75	1
44048	307	1	283	163.01	1
44048	307	1	292	170.1	1
44048	307	1	287	163.01	1
44048	201	2	280	164.43	2
44048	201	2	292	187.11	2
44048	204	2	189	45.36	2
44048	203	1	290	209.79	1
44048	203	2	303	232.47	1
44048	203	2	324	255.15	1
44049	307	2	320	240.97	1
44049	307	1	301	198.45	1
44049	307	1	305	226.8	1
44049	307	2	285	184.27	1
44049	307	2	300	191.36	1
44049	307	1	305	205.53	1
44049	307	2	300	191.36	1
44049	307	2	312	219.71	1
44049	307	2	394	517.38	1
44049	307	1	297	198.45	1
44049	307	2	294	198.45	1
44049	307	2	336	297.67	1
44049	307	2	298	184.27	1
44049	307	1	310	212.62	1
44049	307	1	314	248.06	1
44049	307	2	281	170.1	1
44049	307	1	332	276.41	1
44049	307	1	326	255.15	1
44049	307	2	324	240.97	1
44049	307	1	294	184.27	1
44049	307	2	304	198.45	1
44049	307	1	320	233.88	1
44049	307	1	302	184.27	1
44049	307	1	282	155.92	1
44049	307	1	332	255.15	1
44049	307	1	295	177.18	1
44049	307	2	400	446.5	1
44049	307	2	289	177.18	1
44049	307	2	293	184.27	1
44049	307	2	316	226.8	1
44049	307	1	305	226.8	1
44049	210	1	368	385.55	2
44049	203	1	345	385.55	1
44049	203	1	285	184.27	2
44050	307	1	418	595.34	1
44050	307	2	328	269.32	1
44050	307	2	330	290.58	1
44050	307	1	310	240.97	1
44050	307	2	318	255.15	1
44050	307	2	305	212.62	1
44050	307	1	325	269.32	1
44050	307	2	310	226.8	1
44050	307	1	312	226.8	1
44050	307	1	304	198.45	1
44050	307	2	326	262.23	1
44050	307	2	336	311.84	1
44050	307	1	317	240.97	1
44050	307	1	299	205.53	1
44050	307	2	306	219.71	1
44050	307	1	307	212.62	1
44050	307	1	358	347.28	1
44050	307	1	340	297.67	1
44050	307	2	320	233.88	1
44050	307	1	315	240.97	1
44050	307	2	300	205.53	1
44050	307	2	332	283.5	1
44050	307	2	349	311.84	1
44050	307	1	310	226.8	1
44050	307	2	386	453.59	1
44050	307	1	341	283.5	1
44050	307	1	315	219.71	1
44050	201	2	274	155.92	2
44050	203	1	275	170.1	1
44050	203	1	281	189.94	1
44050	203	1	305	257.98	1
44051	307	1	263	120.49	1
44051	307	2	358	333.11	1
44051	307	1	320	255.15	1
44051	307	2	427	581.16	1
44051	307	1	364	368.54	1
44051	307	1	346	304.76	1
44051	307	2	371	453.59	1
44051	307	1	290	191.36	1
44051	307	1	334	290.58	1
44051	307	2	327	283.5	1
44051	307	1	350	311.84	1
44051	307	2	314	240.97	1
44051	307	1	325	269.32	1
44051	307	1	338	276.41	1
44051	307	2	370	425.24	1
44051	307	1	321	255.15	1
44051	307	1	350	311.84	1
44051	307	2	367	375.63	1
44051	307	2	318	262.23	1
44051	307	1	375	396.89	1
44051	307	2	320	276.41	1
44051	307	2	355	326.02	1
44051	307	2	323	276.41	1
44051	307	1	310	233.88	1
44051	307	1	333	283.5	1
44051	307	1	339	297.67	1
44051	203	1	322	255.15	1
44051	203	1	294	212.62	1
44051	203	1	358	408.23	1
44051	203	1	342	328.85	1
44052	307	1	337	255.15	1
44052	307	2	308	198.45	1
44052	307	1	308	198.45	1
44052	307	1	324	240.97	1
44052	307	1	328	226.8	1
44052	307	1	300	184.27	1
44052	307	1	344	262.23	1
44052	307	1	356	297.67	1
44052	307	2	325	240.97	1
44052	307	2	336	269.32	1
44052	307	2	314	219.71	1
44052	307	2	341	276.41	1
44052	307	1	339	255.15	1
44052	307	1	341	269.32	1
44052	307	1	334	262.23	1
44052	307	2	323	226.8	1
44052	307	2	344	262.23	1
44052	307	2	331	283.5	1
44052	307	2	317	219.71	1
44052	307	1	322	226.8	1
44166	201	2	367	411.07	2
44166	201	2	332	255.15	2
44166	201	1	333	304.76	2
44166	201	2	329	255.15	2
44166	201	2	303	212.62	2
44166	201	1	378	382.72	2
44166	204	2	298	212.62	2
44166	204	2	260	127.57	2
44166	204	2	263	141.75	2
44166	204	1	308	248.06	2
44166	204	2	293	198.45	2
44166	204	2	284	155.92	2
44166	204	2	258	134.66	2
44166	204	2	280	170.1	2
44166	204	2	301	198.45	2
44166	204	1	197	49.61	2
44166	210	2	379	481.94	2
44166	210	2	360	340.19	2
44166	210	2	348	290.58	2
44166	210	1	319	233.88	2
44166	210	2	339	283.5	2
44166	210	1	313	219.71	2
44166	210	2	281	191.36	2
44166	208	2	278	198.45	2
44166	207	2	355	318.93	2
44167	307	2	343	240.97	1
44167	307	1	304	212.62	1
44167	307	1	317	212.62	1
44167	307	2	348	276.41	1
44167	307	1	374	333.11	1
44167	307	2	333	262.23	1
44167	127	1	310	248.06	2
44167	127	2	305	233.88	2
44167	201	2	299	191.36	2
44167	201	2	297	177.18	2
44167	201	1	298	184.27	2
44167	201	2	281	155.92	2
44167	201	2	308	198.45	2
44167	201	2	309	184.27	2
44167	201	2	292	184.27	2
44167	201	1	285	163.01	2
44167	201	2	307	170.1	2
44167	201	2	315	233.88	2
44167	201	2	348	311.84	2
44167	204	2	280	170.1	2
43959	210	1	253	150.25	3
43959	210	2	275	195.61	2
43959	210	2	290	223.96	4
43959	210	2	272	167.26	4
43959	210	1	265	184.27	3
43959	210	2	247	150.25	4
43959	210	2	280	189.94	3
43959	210	2	289	201.28	4
43959	210	2	-9	170.1	4		Total length not available/not measured
43959	210	1	275	175.77	4
43959	210	1	270	189.94	4
43959	210	2	250	161.59	4
43959	210	2	306	266.49	4
43959	210	2	270	164.43	4
43959	210	1	260	170.1	4
43959	210	2	271	181.44	3
43959	210	2	290	212.62	4
43959	210	2	279	206.95	3
43959	210	2	286	195.61	4
43959	210	2	315	257.98	4
43959	210	1	283	212.62	4
43959	210	2	304	243.81	4
43959	210	1	283	181.44	3
43959	210	2	300	229.63	4
43959	210	2	293	209.79	4
43959	210	2	245	150.25	3
43959	210	2	270	189.94	4
43959	210	2	306	184.27	4
43959	210	2	274	170.1	3
43959	210	1	319	292	4
43959	210	2	295	238.14	4
43959	210	2	261	172.93	3
43959	210	2	284	238.14	3
43959	210	2	283	204.12	4
43959	210	2	265	170.1	4
43959	210	2	308	269.32	3
43959	210	2	262	172.93	4
43959	210	2	309	263.65	3
43959	210	1	258	153.09	4
43959	210	2	277	189.94	4
43959	210	1	293	229.63	4
43959	208	2	261	150.25	2
43959	208	2	256	178.6	2
43959	208	1	258	150.25	2
43959	208	2	256	150.25	2
43959	208	2	250	136.08	2
43959	208	1	254	150.25	2
43960	307	2	340	276.41	1
43960	307	2	318	226.8	1
43960	307	1	317	240.97	1
43960	307	1	317	240.97	1
43960	307	1	345	255.15	1
43960	307	1	349	269.32	1
43960	307	1	355	311.84	1
43960	307	1	307	226.8	1
43960	307	1	333	269.32	1
43960	307	1	317	248.06	1
43960	307	1	329	297.67	1
43960	307	1	344	269.32	1
43960	307	1	316	255.15	1
43960	307	1	355	347.28	1
43960	307	1	388	396.89	1
43960	201	2	287	221.13	3
43960	204	1	220	70.87	2
43960	204	1	194	53.86	2
43960	204	2	274	172.93	2
43960	204	2	200	59.53	2
43960	204		181
43960	204	1	184	45.36	2
43960	204		178
43960	204	2	203	65.2	2
43960	204	2	181	42.52	2
43960	204	2	198	56.7	2
43960	204	1	179	42.52	2
43960	204	2	248	136.08	2
43960	204		150
43960	204	2	223	82.21	2
43960	204	2	241	76.54	2
43960	204	2	185	42.52	2
43960	204	2	265	147.42	2
43960	204	2	189	45.36	2
43960	204	1	197	59.53	2
43960	204	1	233	102.06	2
43960	204	2	-9	70.87	2		Total length not available/not measured
43960	204	1	165	22.68	2
43960	204		183
43960	204	2	271	147.42	2
43960	204	2	205	56.7	2
43960	204	1	184	31.18	2
43960	204	1	190	42.52	2
43960	204	2	253	150.25	2
43960	204	2	199	59.53	2
43960	210	1	272	189.94	4
43960	210	2	298	223.96	3
43960	210	2	300	223.96	3
43960	210	1	295	218.29	4
43960	210	2	274	184.27	3
43960	210	2	297	212.62	4
43960	210	1	263	195.61	3
43960	210	2	293	240.97	3
43960	210	2	279	209.79	4
43960	210	2	297	229.63	3
43960	210	2	287	198.45	3
43960	210	2	299	235.3	3
43960	210	1	280	178.6	4
43960	210	2	297	198.45	4
43960	210	2	276	187.11	3
43960	210	2	296	215.46	3
43960	210	2	296	218.29	3
43960	210	2	279	192.78	3
43960	210	2	288	226.8	3
43960	210	2	321	235.3	3
43960	210	2	275	195.61	3
43960	210	1	302	209.79	4
43960	210	2	286	209.79	3
43960	210	2	270	187.11	4
43960	208	2	261	192.78	2
43960	206	2	265	153.09	4
43961	307	2	409	481.94	1
43961	307	1	345	340.19	1
43961	307	2	333	297.67	1
43961	307	1	354	340.19	1
43961	307	1	369	411.07	1
43961	307	1	366	411.07	1
43961	307	1	375	396.89	1
43961	307	1	354	326.02	1
43961	307	1	328	276.41	1
43961	307	1	334	283.5	1
43961	307	2	349	354.37	1
43961	307	2	340	517.38	1
43961	307	1	347	311.84	1
43961	307	2	325	269.32	1
43961	307	2	390	460.68	1
43961	307	2	377	396.89	1
43961	307	2	347	326.02	1
43961	307	2	397	411.07	1
43961	201	2	248	161.59	3
43961	201	2	284	198.45	3
43461	307	2	324		1
43461	307	1	355		1
43461	307	2	351		1
43461	201	2	310		2
43461	201	1	261		2
43461	201	2	290		2
43461	201	2	310		2
43461	201	2	300		2
43461	201	1	295		2
43461	201	1	285		2
43461	201	2	290		2
43461	201	2	281		2
43461	201	2	312		2
43461	201	2	320		2
43461	204	1	245		2
43461	204	2	241		2
43461	204	2	190		2
43461	204	2	206		2
43461	204	2	221		2
43461	204	2	186		2
44228	201	2	271	148.83	2
44228	201	1	268	170.1	2
44228	201	2	316	226.8	2
44228	201	2	315	226.8	2
44228	201	1	278	163.01	2
44228	204	2	287	170.1	2
44228	204	2	272	155.92	2
44228	204	2	269	163.01	2
44228	204	2	271	155.92	2
44228	204	2	295	198.45	2
44228	204	2	268	148.83	2
44228	204	2	247	127.57	2
44228	204	2	299	198.45	2
44228	204	1	237	92.14	2
44228	204	2	205	56.7	2
44228	204	2	279	191.36	2
44228	204	2	267	134.66	2
44228	204	2	287	141.75	2
44228	204	2	302	212.62	2
44228	204	2	285	163.01	2
44228	204	1	292	191.36	2
44228	204	2	293	184.27	2
44228	204	2	273	99.22	2
44228	204	2	233	92.14	2
44228	204	2	205	56.7	2
44228	210	2	295	219.71	2
44228	210	2	292	198.45	2
44228	210	2	331	262.23	2
44228	210	2	277	191.36	2
44228	210	2	277	184.27	2
44228	210	2	294	198.45	2
44228	210	2	297	233.88	2
44228	210	2	316	233.88	2
44228	210	2	272	184.27	2
44228	210	1	325	226.8	2
44228	210	2	275	170.1	2
44228	210	2	261	148.83	2
44228	210	2	292	226.8	2
44228	210	2	276	177.18	2
44228	210	1	337	269.32	2
44228	210	2	319	255.15	2
44228	210	2	283	170.1	2
44228	210	1	272	170.1	2
44228	210	2	295	233.88	2
44228	210	2	309	240.97	2
44228	210	2	285	219.71	2
44228	210	1	259	163.01	2
44228	208	2	281	155.92	2
44228	208	2	264	177.18	2
44228	208	2	298	255.15	6
44228	208	2	257	155.92	2
44228	208	2	295	184.27	2
44228	208	2	288	184.27	2
44270	208	2	277	191.36	4
44270	208	2	290	198.45	2
44270	208	1	277	170.1	2
44270	208	2	284	205.53	2
44270	208	2	291	205.53	2
44270	208	2	270	148.83	2
44053	307	1	315	226.8	1
44053	307	2	355	340.19	1
44053	307	1	352	304.76	1
44053	307	1	376	382.72	1
44053	307	1	359	318.93	1
44053	307	1	318	240.97	1
44053	307	2	358	326.02	1
44053	307	2	348	326.02	1
44053	307	2	321	248.06	1
44053	307	2	338	255.15	1
44053	307	2	404	432.33	1
44053	307	2	307	198.45	1
44053	307	2	329	269.32	1
44053	307	1	333	212.62	1
44053	307	1	300	212.62	1
44053	307	2	362	326.02	1
44053	307	1	351	269.32	1
44053	307	2	351	290.58	1
44053	307	2	348	311.84	1
44053	307	1	325	255.15	1
44053	307	1	324	255.15	1
44053	307	2	340	269.32	1
44053	307	1	318	248.06	1
44053	307	1	348	297.67	1
44053	307	1	298	191.36	1
44053	307	1	348	304.76	1
44053	307	1	371	396.89	1
44053	307	1	356	311.84	1
44053	307	1	341	290.58	1
44053	307	2	323	283.5	1
44053	307	1	370	354.37	1
44054	307	2	338	269.32	1
44054	307	2	309	205.53	1
44054	307	1	338	262.23	1
44054	307	2	327	262.23	1
44054	307	2	364	340.19	1
44054	307	2	383	411.07	1
44054	307	2	423	623.69	1
44054	307	2	353	354.37	1
44054	307	2	346	283.5	1
44054	307	1	358	326.02	1
44054	307	2	391	453.59	1
44054	307	2	340	276.41	1
44054	307	2	359	382.72	1
44054	307	2	326	276.41	1
44054	307	1	313	255.15	1
44054	307	1	348	311.84	1
44054	307	1	351	347.28	1
44054	307	2	347	297.67	1
44054	307	2	389	403.98	1
44054	307	1	338	269.32	1
44054	307	1	348	269.32	1
44054	307	1	324	240.97	1
44054	307	2	340	269.32	1
44054	307	1	372	389.81	1
44054	307	2	333	255.15	1
44054	307	2	348	290.58	1
44054	307	1	328	262.23	1
44054	307	2	338	262.23	1
44054	307	1	338	304.76	1
44054	307	1	355	297.67	1
44054	307	1	341	262.23	1
44054	307	2	364	347.28	1
44054	307	1	346	318.93	1
44054	307	1	347	297.67	1
44054	307	1	372	396.89	1
44054	307	2	326	255.15	1
44054	307	1	330	255.15	1
44054	307	2	353	347.28	1
44054	307	1	442	524.47	1
44054	307	2	335	269.32	1
44054	307	2	329	255.15	1
44054	307	1	376	389.81	1
44054	307	2	360	368.54	1
44054	307	1	365	340.19	1
44054	307	1	328	262.23	1
43685	307	1	317		1
43685	307	2	313		1
43685	307	1	325		1
43685	307	1	334		1
43685	307	1	340		1
43685	307	2	340		1
43685	307	1	351		1
43685	307	2	328		1
43685	307	1	415		1
43685	307		316
43685	307	2	339		1
43685	307	1	343		1
43685	307	1	328		1
43685	307	1	325		1
43685	307	2	347		1
43685	307	2	346		1
43685	307	1	291		1
43685	307		305
43686	307	1	347		1
43686	307	1	354		1
43686	307		374
43686	307	1	349		1
43686	307	1	419		1
43686	307	1	338		1
43686	307	1	380		1
43686	307	1	360		1
43686	307	2	382		1
43686	307	2	420		1
43686	307	1	389		1
43686	307	2	357		1
43686	307	2	360		1
43686	307	1	341		1
43686	307	2	383		1
43686	307	2	364		1
43686	307	2	445		1
43686	307	2	383		1
43686	307	2	348		1
43686	307	1	354		1
43686	307	1	354		1
43686	307	1	319		1
43686	307	1	328		1
43686	307	1	333		1
43686	307	2	378		1
43686	307	2	352		1
43686	307	1	363		1
43686	307	2	376		1
43686	307		357
43686	307	2	367		1
43686	307	1	400		1
43686	307	1	387		1
43686	307	1	358		1
43686	307	1	347		1
43686	307	1	398		1
43686	307	2	328		1
43686	307	2	348		1
43686	307		332
43686	307	2	348		1
43686	307		326
43686	307	1	349		1
43686	307	1	328		1
43686	307	2	359		1
43686	307	2	324		1
43686	307	1	360		1
43686	307		370
43686	307	1	419		1
43686	307		378
43686	307	2	374		1
43686	307	2	339		1
43686	307	2	395		1
43686	307	2	334		1
43686	307	2	347		1
43687	307	1	352		1
43687	307	1	395		1
43687	307	1	452		1
43687	307	1	403		1
43687	307	1	401		1
43687	307	1	367		1
43687	307	1	373		1
43263	208	1	276		6
43263	208	1	247		6
43263	208	1	270		6
43263	208	2	273		4
43263	208	2	277		6
43263	208	2	265		6
43263	208	2	265		4
43263	208	2	263		6
43263	208	2	250		2
43263	208	1	279		6
43263	208	1	284		6
43263	208	1	256		6
43263	208	2	254		6
43263	208	2	278		6
43461	210	2	295		2
43461	210	1	290		2
43461	210	2	293		2
43461	210	2	292		2
43461	210	2	306		2
43461	210	1	302		2
43461	210	2	342		2
43461	210	2	280		2
43461	208	2	263		2
43461	208	2	275		2
43461	208	2	286		2
43461	208	2	286		2
43461	208	1	280		2
43461	208	2	297		2
43461	208	2	290		2
43461	208	2	255		2		Plugged; mature but not producing egg
43461	205	1	292		2
43461	205	2	319		2
43461	205	1	300		2
43462	307	2	354		1
43462	201	2	280		2
43462	204		192
43462	204	1	226		2
43462	204	2	251		2
43462	204	2	200		2
43462	204	2	200		2
43703	307	2	286	177.18	1
43703	201	2	269	161.59	2
43703	201	2	256	141.75	2
43703	201	2	280	172.93	2
43703	201	2	243	121.9	2
43703	201	2	274	144.58	2
43875	206	1	281		4
43875	206	2	278		6
43875	206	2	274		4
43875	206	2	275		4
43875	206	1	263		4
43875	206	2	276		4
43875	206	2	276		4
43875	206	2	273		4
43875	206	2	232		4
43875	206	2	277		3
43875	206	2	262		4
43875	206	2	312		4
43875	206	1	279		3
43875	206	2	275		4
43875	206	2	264		4
43875	206	2	298		4
43875	206	2	265		4
43875	206	2	288		4
43875	206	2	300		4
43875	206	2	261		4
43875	206	2	277		3
43875	206	2	288		4
43875	206	2	-9		4		Total length not available/not measured
43875	206	2	271		3
43875	206	1	264		3
43875	206	2	204		3
44167	204	2	284	148.83	2
44167	204	2	287	170.1	2
44167	204	1	285	170.1	2
44167	204	2	278	163.01	2
44167	204	2	296	205.53	2
44167	204	2	234	85.05	2
44167	204	2	280	191.36	2
44167	204	2	270	155.92	2
44167	204	2	287	177.18	2
44167	204	2	287	177.18	2
44167	204	2	257	141.75	2
44167	204	1	295	191.36	2
44167	204	1	288	170.1	2
44167	204	1	252	127.57	2
44167	204	2	277	141.75	2
44167	204	2	290	177.18	2
44167	204	2	288	163.01	2
43461	204		206
44167	204	2	285	155.92	2
44167	204	2	288	177.18	2
44167	204	2	310	205.53	2
43263	208	2	253		6
43263	208	1	254		4
43263	208	2	243		4
43263	208	1	253		6
43263	208	2	251		4
43263	208	2	240		4
43263	208	2	397		6
43263	208	2	264		6
43263	208	2	257		6
43263	208	1	249		6
43263	208	1	284		6
43263	208	2	266		6
43263	208	2	249		6
43886	210	1	290		2
43886	206	2	266		3
43886	206	2	282		3
43886	206	2	283		4
43886	206	2	293		3
43886	206	2	277		3
43886	207	1	378		2
43886	205	1	308		6
43887	307	1	418		1
43887	307	2	430		1
43887	307	1	389		1
43887	307	2	365		1
43887	307	1	346		1
43887	307	2	284		1
43887	307	1	378		1
43887	201	2	329		2
44003	206	1	248	119.07	4
44003	206	1	-9	99.22	6		Total length not available/not measured
44003	206	1	257	133.24	6
44003	206	2	253	127.57	4
44003	206	1	263	136.08	6
44003	206	2	272	167.26	6
44003	206	1	252	130.41	6
44003	206	2	260	121.9	6
44003	206	1	260	124.74	6
44003	206	2	255	130.41	6
44003	206	1	278	150.25	6
44003	206	2	273	144.58	6
44003	206	1	254	121.9	6
44003	206	2	271	130.41	6
44003	206	1	264	133.24	6
44003	206	1	258	116.23	6
44003	206	1	255	116.23	4
44003	206	1	250	113.4	6
44003	206	1	258	130.41	6
44003	206	1	257	127.57	6
44003	206	2	251	124.74	6
44003	206	1	264	121.9	6
44003	206	2	249	104.89	6
44003	206	1	278	153.09	6
44003	206	1	293	189.94	6
44003	206	2	278	141.75	6
44003	206	1	257	124.74	6
44003	206	1	254	124.74	6
44003	206	1	259	119.07	6
44003	206	1	243	113.4	4
44003	206	1	249	116.23	4
44003	206	1	254	107.73	6
44003	206	1	244	99.22	6
44003	206	2	294	181.44	6
44003	206	1	248	121.9	6
44003	206	1	300	189.94	6
44003	206	1	277	164.43	6
44003	207	1	291	181.44	2
44004	307	1	362	184.27	1
44004	307	2	312	240.97	1
44004	307	1	351	326.02	1
44004	307	1	321	240.97	1
44004	307	1	354	326.02	1
44004	307	1	353	326.02	1
44004	201	1	285	187.11	2
44004	201	1	284	178.6	2
44004	201	1	281	184.27	2
44004	201	2	265	175.77	2
44004	204	2	198	53.86	2
44004	204	1	233	87.88	2
44004	204	2	247	138.91	2
44004	204	2	242	113.4	2
44004	204	1	197	45.36	2
44004	204	1	182	36.85	2
44004	204	2	236	85.05	2
44004	204	1	188	45.36	2
44004	210	1	287	189.94	3
44004	210	2	292	198.45	4
44004	210	2	274	181.44	3
44004	210	2	293	232.47	3
44004	210	2	285	192.78	3
44004	210	1	-9	229.63	3		Total length not available/not measured
44004	210	2	303	229.63	3
44004	210	2	275	175.77	3
43165	210	2	294	233.88	4
43165	210	2	302	212.62	4
43165	210	2	290	212.62	4
43165	210	2	286	184.27	4
43165	210	2	278	155.92	4
43165	210	2	268	170.1	4
43165	210	2	283	177.18	6
43165	210	2	285	198.45	6
43165	210	2	297	233.88	4
43165	210	2	303	226.8	4
43165	210	2	292	205.53	4
43165	210	2	262	155.92	4
43165	210	2	292	212.62	4
43165	210	1	282	198.45	4
43165	210	2	292	226.8	4
43165	210	2	248	141.75	4
43165	210	2	274	226.8	6
43166	201	1	295	226.8	4
43166	201	2	315	255.15	4
43166	210	2	301	233.88	4
43166	210	2	283	198.45	4
43166	210	1	303	226.8	6
43166	210	2	331	283.5	4
43166	210	2	290	212.62	4
43166	210	2	318	248.06	4
43166	210	2	300	212.62	4
43166	210	2	319	226.8	6
43166	210	2	289	212.62	2
43166	210	1	285	184.27	4
43166	210	2	306	240.97	4
43166	210	2	310	226.8	4
43166	210	2	296	226.8	4
43166	210	2	298	212.62	6
43166	210	2	323	262.23	4
43167	210	1	237	92.14	2
43167	210	1	239	92.14	4
43167	210	1	312	233.88	4
43168	307	2	306	262.23	1
43168	307	2	328	226.8	1
43168	307	1	337	262.23	1
43168	307	1	309	226.8	1
43168	307	2	304	191.36	1
43168	307	2	328	262.23	1
43168	307	1	302	205.53	1
43168	307	1	306	205.53	1
43168	307	2	284	184.27	1
43168	307	2	298	233.88	1
43168	307	1	295	198.45	1
43168	307	1	280	163.01	1
43168	307	2	360	297.67	1
43168	307	1	276	148.83	1
43168	127	2	366	240.97	2
43168	127	2	355	297.67	2
43168	201	1	282	184.27	4
43168	201	2	272	155.92	2
43168	201	2	295	205.53	2
43168	201	1	280	141.75	4
43168	201	1	270	141.75	6
43168	201	1	264	113.4	6
43168	201	1	277	170.1	6
43168	201	2	267	155.92	4
43168	201	2	342	403.98	4
43168	201	1	269	170.1	4
43168	201	1	293	205.53	4
43168	201	2	280	170.1	6
43168	201	2	313	205.53	4
43168	201	1	282	155.92	6
43168	201	1	256	127.57	6
43168	201	1	276	155.92	4
43168	201	1	278	155.92	4
43168	201	2	292	177.18	4
43168	201	1	269	170.1	6
43168	201	2	272	170.1	6
43168	204	2	180	35.44	2
43168	204	2	189	35.44	2
43168	204	2	193	49.61	2
43168	204	2	183	49.61	2
43168	204	2	179	42.52	2
43168	204	2	182	35.44	2
43168	204	1	203	56.7	2
43168	204	1	192	49.61	2
43168	204	2	205	56.7	2
43168	204	2	179	42.52	2
43168	210	1	283	141.75	2
43168	210	2	266	141.75	2
43168	210	1	266	163.01	6
43168	210	2	273	170.1	4
43168	210	1	292	212.62	6
43168	210	2	305	262.23	4
43168	210	1	307	233.88	6
43168	210	1	287	184.27	6
43168	210	1	282	170.1	6
43168	210	2	283	170.1	4
43168	210	1	264	141.75	6
43168	210	2	270	155.92	4
43168	210	2	283	191.36	4
43168	210	1	269	120.49	6
43168	210	1	282	177.18	6
43168	210	1	283	113.4	2
43168	210	1	287	155.92	2
43168	210	2	255	134.66	4
43168	210	1	266	163.01	6
43168	210	1	282	170.1	6
43168	210	1	299	240.97	4
43168	210	2	255	134.66	4
43168	210	1	284	170.1	6
43168	210	1	272	148.83	6
43168	210	1	279	177.18	6
43168	210	1	263	148.83	6
43168	210	1	273	141.75	6
43168	210	2	285	184.27	4
43168	210	1	277	170.1	6
43168	210	2	242	127.57	4
43168	210	2	264	170.1	6
43168	210	2	272	170.1	6
43168	210	1	292	198.45	4
43168	210	2	283	170.1	2
43168	210	2	276	148.83	6
43168	210	1	263	141.75	6
43168	210	1	307	240.97	4
43168	210	1	260	141.75	6
43168	210	1	292	212.62	4
43168	206	2	244	70.87	6
43168	206	2	242	92.14	2
43168	206	2	242	85.05	2
43168	206	2	255	113.4	2
43168	206	1	244	113.4	2
43168	206	2	252	113.4	2
43227	307	2	378	354.37	1
43227	307	2	385	403.98	1
43227	307	1	380	481.94	1
43227	307	1	377	403.98	1
43227	307	1	370	368.54	1
43227	307	1	324	233.88	1
43227	307	2	380	467.77	1
43227	307	1	372	396.89	1
43227	307	2	444	737.09	1
43227	307	1	367	396.89	1
43227	307	1	364	375.63	1
44015	127	1	359	326.02	2
44015	127	2	341	240.97	2
44015	127	1	320	240.97	2
44016	307	2	374	418.16	1
44016	307	2	332	297.67	1
44016	307	1	330	248.06	1
44016	307	1	396	446.5	1
44016	307	2	356	311.84	1
44016	307	2	359	311.84	1
44016	307	1	353	333.11	1
44016	307	2	330	297.67	1
44016	307	2	383	453.59	1
44016	307	2	357	311.84	1
44016	307	1	341	290.58	1
44016	307	2	357	311.84	1
44016	307	1	336	255.15	1
44016	307	1	403	510.29	1
44016	307	1	362	396.89	1
44016	307	2	358	396.89	1
44016	307	2	322	255.15	1
44016	127	2	418	453.59	2
44016	127	1	407	510.29	2
44016	127	1	350	283.5	2
44016	127	1	404	425.24	2
44016	127	1	368	326.02	2
44016	127		378	283.5
44016	127	1	415	318.93	2
44016	127	2	344	255.15	1
44016	127	2	358	212.62	2
44016	127	1	407	559.9	2
44016	127	1	351	276.41	1
44016	127	1	384	432.33	2
44016	127	1	382	340.19	2
44016	127	1	384	262.23	1
44016	127	1	316	262.23	2
44016	127		316	163.01
44016	127	1	340	255.15	2
44017	307	1	472	878.83	1
44017	307	1	367	368.54	1
44017	307	2	395	467.77	1
44017	307	2	402	481.94	1
44017	307	2	387	396.89	1
44017	307	1	418	566.99	1
44017	307	1	384	411.07	1
44017	307	1	359	361.46	1
44017	307	2	398	581.16	1
44017	307	2	390	524.47	1
44017	307	1	344	326.02	1
44017	307	1	365	368.54	1
44017	307	1	441	581.16	1
44017	307	2	334	269.32	1
44017	307	2	373	411.07	1
44017	127	2	435	517.38	2
44017	127	2	363	439.42	2
44017	127	1	368	389.81	2
44017	127	1	410	425.24	2
44017	127	2	413	467.77	2
44017	127	2	439	446.5	2
44017	127	1	420	510.29	2
44017	127	2	392	340.19	2
44017	127	2	395	474.85	2
44017	127	2	393	460.68	2
44017	127	1	411	368.54	2
44017	127	2	424	531.55	2
44017	127	1	387	382.72	2
44017	127	2	417	630.78	2
44017	127	1	391	432.33	2
43525	307	2	346		1
43525	307	1	322		1
43525	307	2	339		1
43525	307	1	381		1
43526	307	1	374		1
43526	307	2	314		1
43526	307	2	326		1
43526	307	2	382		1
43527	307	2	480		1
43528	307	2	286		1
43528	307	1	297		1
43271	208	2	266		6
43271	208	2	280		6
43271	208	1	267		6
43271	208	2	259		6
43271	208	1	313		6
43271	208	1	292		4
43271	208	2	277		6
43271	208	1	296		4
43271	208	2	290		4
43271	208	2	277		4
43271	208	2	298		6
43271	208	2	268		4
43271	208	1	305		2
43271	208	2	271		6
43272	307	1	435		1
43272	307	1	416		1
43272	307	2	417		1
43272	201	2	406		2
43272	204	1	-9		2		Total length not available/not measured
43272	204	2	245		2
43272	204	2	222		2
43272	204	2	183		2
43272	204	2	224		2
43272	204	2	198		2
43272	204	2	247		2
43272	204	1	218		2
43272	204	2	236		2
43272	204	2	190		2
43325	206	2	262		2
43325	206	1	280		1
43326	307	1	368		1
43326	307	2	345		1
43326	201	2	321		2
43326	201	2	357		2
43326	201	1	300		2
43326	201	2	307		2
43326	201	2	345		2
43326	201	1	288		2
43326	204	1	187		2
43326	204	2	183		2
43326	204	1	182		2
43326	204	2	201		2
43326	204	1	-9		2		Total length not available/not measured
43326	204	1	172		2
43326	204	1	232		2
43326	204	1	203		2
43326	204	2	200		2
43326	204	2	176		2
43326	204	2	205		2
43326	204	2	183		2
43326	204	2	193		2
43326	204	2	195		2
43326	204	1	192		2
43326	204	1	250		2
43326	204	2	185		2
43326	204	1	222		2
43326	204	2	206		2
43326	204	2	234		2
43326	204	2	178		2
43326	204	2	-9		2		Total length not available/not measured
43326	204	1	208		2
43326	204	2	190		2
43326	204	2	257		2
43326	204	2	175		2
43326	204	2	181		2
43326	210	2	307		2
43326	210	1	302		2
43326	210	1	292		2
43326	210	2	342		2
43326	210	2	344		2
43326	210	2	343		2
43326	208	2	297		6
43326	208	2	299		6
43326	208	2	277		6
43326	208	2	289		2
43326	208	2	297		6
43326	208	1	291		6
43326	208	2	277		4
43327	307	1	431		2
43327	307	2	499		1
43327	201	2	324		2
43327	201	2	323		2
43327	204	2	241		2
43327	204	2	215		2
43327	204	2	213		2
43327	204	2	209		2
43327	204	1	196		2
43327	204	2	191		2
43327	204	2	201		2
43327	204	1	212		2
43327	204	1	223		2
43327	204	2	232		2
43327	204	2	183		2
43327	204	2	228		2
43327	204	1	-9		2		Total length not available/not measured
43327	204	1	206		2
43327	204	2	188		2
43327	204	2	187		2
43327	204	2	193		2
43327	204	1	182		2
43327	204	2	186		2
43327	204	2	228		2
43327	204	2	187		2
43327	204	2	252		2
43327	204	2	-9		2		Total length not available/not measured
43327	204	2	207		2
43327	204	2	180		2
43327	204	1	198		2
43327	204	2	203		2
43327	204	2	200		2
43327	204	1	201		2
43327	204	1	210		2
43327	204	1	165		2
43327	204	1	188		2
43327	204	2	193		2
43327	204	2	176		2
43327	204	2	191		2
43328	307	2	365		1
43328	307	1	293		1
43328	307	1	374		1
43328	201	2	306		2
43328	201	1	255		2
43328	201	1	277		2
43328	201	2	283		2
43328	201	2	300		2
43328	201	2	271		2
43328	201	2	264		2
43328	201	1	275		2
43328	201	2	282		2
43328	201	2	286		2
43328	204	1	237		2
43328	204	2	236		2
43328	204	1	279		2
43328	204	2	247		2
43328	204	2	248		2
43328	204	2	189		2
43328	204	2	237		2
43328	204	2	243		2
43328	204	1	263		2
43328	204	1	241		2
43328	204	1	268		2
43328	204	1	206		2
43328	204	1	260		2
43328	204	1	263		2
43328	204	2	248		2
43328	204	1	253		2
43328	204	1	252		2
43328	204	2	266		2
43328	204	2	251		2
43328	204	2	235		2
43328	204	1	250		2
43581	307	2	339		1
43581	307	1	415		1
43581	307	1	322		1
43581	307	1	302		1
43581	127	1	333		1
43582	307	1	385		1
43582	307	2	310		1
43582	307	2	415		1
43582	307	2	395		1
43582	127	1	384		2
43582	127	2	387		2
43582	127	1	410		2
43583	307	1	292		1
43583	307	1	320		1
43583	307	1	298		1
43583	307	1	350		1
43583	307	1	333		1
43583	307	2	331		1
43583	307	1	389		1
43583	307	1	295		1
43583	307	1	317		1
43583	307	2	342		1
43583	127	1	347	248.06	1
43584	307	1	413		1
43584	307	1	317		1
43584	307	2	337		1
43584	307	1	334		1
43584	307	2	313		1
43584	307	2	333		1
43584	307	1	306		1
43584	307	1	337		1
43584	307	1	329		1
43584	307	1	310		1
43584	307	2	321		1
43584	307	1	318		1
43584	307	1	298		1
43584	307	2	354		1
43584	307	2	318		1
43584	307	2	312		1
43584	307	1	348		1
43584	307	1	368		1
43584	307	1	388		1
43584	307	1	301		1
43584	307	2	354		1
43584	307	1	314		1
43584	307	2	322		1
43584	307	1	584		2
43584	307	1	318		1
43584	307	1	315		1
43584	307	2	344		1
43584	307	2	317		1
43584	307	1	334		1
43584	127	1	350	283.5	2
43584	127	1	391	354.37	2
43584	127	1	348	269.32	2
43584	127	1	357	304.76	2
43584	127	1	380	311.84	1
43584	127	1	333	311.84	2
43584	127	2	358	326.02	2
43584	127	1	340	297.67	2
43585	307	1	432		1
43585	307	2	330		1
43585	307	1	394		1
43585	307	1	363		1
43585	307	2	392		1
43585	307	1	325		1
43585	307		316
43585	307	2	333		1
43585	307	1	342		1
43585	307	1	327		1
43585	307	2	366		1
43585	307	2	414		1
43585	307	1	409		1
43585	307	1	510		1
43585	307	1	342		1
43585	307	2	318		1
43585	307	1	321		1
43585	307	1	379		1
43585	307	2	376		1
43585	307	1	410		1
43585	307	1	369		1
43585	307	2	313		1
43585	307	2	405		1
43585	307	1	362		1
43585	307	2	360		1
43585	307	1	318		1
43585	307	1	340		1
43585	307	2	312		1
43585	307	1	344		1
43585	307	1	420		1
43231	204	1	275	144.58	2
43231	204	2	215	59.53	2
43231	204	1	196	45.36	2
43231	204	2	178	42.52	2
43231	204	1	196	51.03	2
43231	204	2	187	48.19	2
43231	204	2	218	65.2	2
43231	204	1	187	39.69	2
43231	204	1	185	34.02	2
43231	204	2	182	39.69	2
43231	204	2	183	42.52	2
43231	204	2	200	42.52	2
43231	204	2	205	51.03	2
43231	204	2	192	39.69	2
43231	204	1	173	25.51	2
43231	204	2	188	45.36	2
43231	204	2	190	42.52	2
43231	204	2	188	36.85	2
43231	204	2	216	62.37	2
43231	204	1	183	39.69	2
43231	204	1	222	68.04	2
43231	204	1	185	39.69	2
43231	204	1	189	39.69	2
43231	204	2	172	31.18	2
43231	204	1	191	42.52	2
43231	204	2	188	36.85	2
43231	208	2	286	257.98	4
43231	208	2	303	292	4
43231	208	1	294	240.97	4
43231	208	1	243	124.74	4
43231	208	2	307	292	4
43231	208	2	279	212.62	4
43231	208	2	314	297.67	4
43231	208	2	287	223.96	4
43231	208	1	272	223.96	4
43231	208	2	300	269.32	4
43231	208	2	260	192.78	4
43231	208	2	277	198.45	4
43231	208	2	283	218.29	4
43231	208	2	292	215.46	4
43231	208	1	283	209.79	4
43231	208	2	285	235.3	4
43231	208	2	280	206.95	4
43231	208	2	283	223.96	6
43231	208	2	270	201.28	4
43231	208	2	269	178.6	6
43231	208	2	292	201.28	6
43231	208	2	283	246.64	4
43231	208	2	271	175.77	4
43231	208	2	290	201.28	4
43231	208	2	302	286.33	4
43231	208	2	287	209.79	6
43231	208	1	246	116.23	6
43231	208	2	278	172.93	6
43231	208	2	289	223.96	4
43231	208	2	264	187.11	4
43231	208	1	279	187.11	4
43231	208	2	280	187.11	4
43231	208	2	289	235.3	4
43231	208	2	270	184.27	4
43231	208	2	298	212.62	6
43231	208	2	264	158.76	4
43231	208	2	279	198.45	6
43995	206	2	280	164.43	6
43995	206	2	304	249.48	4
43995	206	2	257	119.07	6
43995	206	2	258	155.92	4
43995	206	2	242	79.38	6
43995	206	1	241	102.06	6
43995	206	2	276	141.75	6
43995	206	1	225	90.72	6
43995	206	2	255	107.73	6
43995	206	1	246	96.39	4
43995	207	2	359	362.87	2
43996	307	2	330	283.5	1
43996	307	2	347	347.28	1
43996	307	2	540	1176.5	1
43996	307	1	377	382.72	1
43996	307	2	392	439.42	1
43996	201	2	308	221.13	2
43996	201	2	297	229.63	2
43996	201	2	341	357.2	2
43996	204	2	198	45.36	2
43996	204	2	202	53.86	2
43996	210	2	306	218.29	3
43996	210	2	296	229.63	3
43996	206	1	350	331.69	6
43996	206	2	279	170.1	4
43996	206	2	259	147.42	4
43996	206	1	242	96.39	4
43996	206	2	302	226.8	6
43996	206	2	291	175.77	6
43996	207	2	304	238.14	2
43996	207	2	342	326.02	2
43997	307	1	435	595.34	1
43997	307	2	398	411.07	1
43997	307	1	509	1063.11	1
43997	307	1	391	396.89	1
43997	307	2	387	411.07	1
43997	307	1	436	609.51	1
43997	307	2	394	439.42	1
43997	307	2	373	411.07	1
43997	307	1	342	340.19	1
43997	307	2	364	368.54	1
43997	204	2	214	68.04	2
43997	204	1	193	45.36	2
43997	206	1	251	119.07	2
43208	204	2	247	124.74	2
43208	204	2	194	51.03	2
43208	210	2	243	138.91	4
43208	210	2	294	204.12	2
43208	210	1	275	178.6	6
43208	210	2	284	170.1	6
43208	208	1	264	133.24	2
43208	208	2	286	161.59	6
43208	208	1	268	167.26	6
43208	208	2	265	161.59	6
43208	208	1	268	155.92	4
43208	208	1	267	150.25	4
43208	208	2	273	178.6	2
43208	208	1	259	141.75	2
43208	208	1	262	150.25	2
43248	208	2	251	150.25	4
43248	208	2	269	155.92	6
43248	208	2	263	167.26	6
43248	208	1	237	113.4	6
43248	208	1	260	153.09	6
43248	208	1	259	155.92	6
43248	208	2	256	158.76	4
43248	208	1	277	138.91	6
43248	208	1	256	136.08	6
43248	208	2	256	116.23	6
43248	208	1	247	116.23	6
43248	208	1	258	133.24	4
43248	208	1	271	170.1	4
43248	208	1	256	147.42	4
43248	208	1	242	99.22	4
43248	208	1	268	167.26	4
43248	208	2	255	155.92	4
43248	208	2	263	147.42	6
43248	208	1	269	153.09	4
43248	208	1	247	133.24	6
43248	208	2	261	147.42	4
43248	208	2	265	144.58	6
43248	208	2	276	164.43	6
43248	208	2	284	178.6	6
43248	208	2	253	136.08	4
43248	208	2	275	170.1	6
43249	307	1	313	226.8	1
43249	307	1	323	257.98	1
43249	307	2	326	232.47	1
43322	210	2	315	252.31	2
43323	307	1	304		1
43323	201	1	275		2
43323	201	2	316		2
43323	201	2	263		2
43323	201	2	287		2
43323	201	2	309		2
43323	201	2	297		2
43323	201	2	252		2
43323	201	2	297		2
43323	201	2	295		2
43323	201	1	318		2
43323	201	2	287		2
43323	201	2	301		2
43323	204	1	248		2
43323	204	1	192		2
43323	204	2	190		2
43323	204	1	285		2
43323	204	2	261		2
43323	204	1	264		2
43323	204	1	260		2
43323	204	2	268		2
43323	204	1	237		2
43323	204	2	266		2
43323	204	2	215		2
43323	204	1	195		2
43323	204	1	264		2
43323	204	2	194		2
43323	204	2	269		2
43323	204	1	277		2
43323	204	1	232		2
43323	204	2	230		2
43323	204		214
43323	204	2	284		2
43323	204	2	272		2
43323	204	2	185		2
43323	204	2	212		2
43323	204	2	263		2
43323	204	1	254		2
43323	204	2	228		2
43323	204	2	182		2
43323	204	1	243		2
43323	204	2	263		2
43323	204	2	269		2
43323	204	2	250		2
43323	204	2	164		2
43323	210	1	279		2
43323	210	2	298		2
43323	210	2	279		2
43323	210	1	280		2
43323	210	1	280		2
43323	210	1	297		2
43323	210	2	277		2
43323	208	1	263		6
43323	208	2	265		4
43323	208	2	271		6
43323	208	1	287		6
43323	208	1	257		4
43323	208	1	263		6
43323	208	1	272		6
43323	208	1	260		6
43323	208	1	222		6
43323	208	2	281		6
43323	208	2	252		6
43323	208	1	283		6
43323	208	1	273		6
43323	208	1	272		6
43323	208	1	258		6
43323	208	2	251		4
43323	208	1	262		6
43323	208	1	272		4
43323	208	1	270		6
43323	208	1	258		6
43323	208	1	272		6
43323	208	1	278		4
43323	208	2	272		6
43323	208	2	294		6
43323	208	2	258		6
43323	208	1	258		6
43323	208	2	277		6
43323	208	1	277		6
43997	206	2	263	116.23	6
43997	206	2	309	280.66	4
43997	207	1	352	337.36	2
43998	307	1	299	198.45	1
43998	307	2	305	198.45	1
43998	307	2	297	177.18	1
43998	307	2	304	212.62	1
43998	307	2	314	219.71	1
43998	307	1	283	170.1	1
43998	307	1	284	170.1	1
43999	307	2	409	453.59	1
43999	307	1	307	240.97	1
43999	307	2	286	170.1	1
43999	307	1	349	311.84	1
43999	307	2	323	269.32	1
43999	307	2	334	255.15	1
43999	307	1	334	276.41	1
43999	307	1	352	340.19	1
44000	307	2	323	269.32	1
44001	307	1	381	411.07	1
44001	307	2	358	326.02	1
44001	307	1	334	283.5	1
44001	307	1	341	283.5	1
44001	307	1	328	255.15	1
44001	307	1	436	623.69	1
44001	307	2	326	255.15	1
43753	204	2	245	138.91	2
43753	204	1	250	124.74	2
43753	204	2	251	153.09	2
43753	204	2	263	150.25	2
43753	204	2	261	138.91	2
43753	204	2	260	150.25	2
43753	204	2	269	153.09	2
43753	204	1	271	164.43	2
43753	204	2	243	136.08	2
43753	204	2	259	130.41	2
43753	204	2	251	124.74	2
43753	204	2	185	45.36	2
43753	204	1	263	144.58	2
43753	204	1	208	62.37	2
43753	204	2	248	154.5	2
43753	204	2	205	56.7	2
43753	210	2	259	164.43	2
43753	210	2	277	175.77	2
43753	210	2	290	187.11	2
43753	210	1	284	170.1	2
43753	208	2	246	130.41	2
43753	208	2	253	144.58	2
43753	208	2	267	164.43	2
43753	208	2	264	172.93	2
43753	208	1	232	107.73	2
43753	208	1	257	153.09	2
43753	208	1	270	164.43	2
43753	208	2	262	155.92	2
43753	208	1	275	161.59	2
43753	208	2	272	158.76	2
43753	208	1	268	161.59	2
43753	208	1	273	181.44	2
43753	208	2	258	170.1	2
43753	208	1	253	113.4	2
43753	208	2	270	167.26	2
43753	208	2	273	170.1	2
43753	208	2	248	124.74	2
43753	208	2	259	141.75	2
43753	208	2	258	170.1	2
43753	208	2	253	130.41	2
43753	208	2	251	133.24	2
43753	208	1	250	130.41	2
43753	208	2	254	136.08	2
43753	208	1	273	170.1	2
43753	208	1	264	158.76	2
43753	208	2	277	189.94	2
43753	208	2	258	136.08	2
43753	208	1	252	121.9	2
43753	208	2	260	124.74	2
43753	208	1	270	161.59	2
43753	208	2	245	136.08	2
43754	201	1	298	204.12	2
43754	204	2	259	158.76	2
43754	204	2	266	167.26	2
43754	204	1	208	62.37	2
43754	204	1	193	51.03	2
43754	204	2	214	76.54	2
43754	204	2	251	150.25	2
43754	204	1	228	73.71	2
43754	204	2	250	144.58	2
43754	204	1	196	48.19	2
43754	204	2	262	158.76	2
43754	204	1	197	42.52	2
43754	204	1	206	56.7	2
43754	204	1	262	121.9	2
43754	204	1	223	70.87	2
43754	204	1	219	82.21	2
43754	204	2	187	42.52	2
43754	204	1	198	48.19	2
43754	204	2	210	59.53	2
43754	204	2	205	59.53	2
43754	204	2	243	116.23	2
43754	204	2	257	124.74	2
43754	204	2	241	116.23	2
43754	204	1	262	130.41	2
43754	204	2	206	56.7	2
43754	204	1	185	48.19	2
43754	204	2	184	42.52	2
43754	204	1	317	218.29	2
43163	201	2	287	141.75	6
43163	201	2	270	141.75	4
43163	201	2	301	226.8	2
43163	201	2	267	155.92	4
43163	204	2	197	49.61	2
43163	210	1	286	198.45	6
43163	210	1	266	134.66	6
43163	210	1	282	184.27	6
43163	210	2	285	205.53	4
43163	210	2	272	155.92	4
43163	210	1	266	141.75	6
43163	210	1	274	141.75	6
43163	210	2	300	205.53	4
43163	210	2	286	212.62	4
43163	210	2	286	141.75	6
43163	210	2	288	205.53	4
43163	210	1	273	155.92	4
43163	210	1	281	170.1	6
43163	210	2	284	170.1	4
43214	307	1	325	260.82	1
43214	307	1	423	559.9	1
43214	307	1	361	396.89	1
43214	307	1	320	249.48	1
43214	307	2	330	272.16	1
43214	307	2	375	374.21	1
43214	307	1	338	289.16	1
43214	307	2	380	374.21	1
43214	307	2	323	252.31	1
43214	307	1	313	223.96	1
43214	307	1	331	272.16	1
43214	307	1	323	238.14	1
43214	307	1	388	450.76	1
43214	307	2	353	351.53	1
43214	307	1	336	249.48	1
43214	307	1	324	263.65	1
43215	307	2	388	496.12	1
43215	307	1	326	246.64	1
43215	307	1	357	306.17	1
43215	307	2	377	453.59	1
43215	307	1	325	306.17	1
43215	307	2	320	235.3	1
43215	307	2	324	266.49	1
43215	307	2	357	379.88	1
43215	307	2	390	479.11	1
43215	307	1	318	240.97	1
43215	307	1	369	408.23	1
43215	307	1	375	391.22	1
43215	307	2	342	309.01	1
43215	307	2	378	419.57	1
43215	307	1	377	388.39	1
43215	307	1	348	306.17	1
43215	307	1	420	680.39	1
43215	307	2	364	314.68	1
43215	307	1	357	317.51	1
43215	307	1	409	552.82	1
43215	307	1	327	260.82	1
43215	307	1	320	206.95	1
43205	307	2	320	280.66	1
43205	307	2	316	246.64	1
43205	307	1	432	595.34	1
43205	307	2	306	240.97	1
43205	307	2	322	266.49	1
43205	307	2	315	246.64	1
43205	307	1	325	272.16	1
43205	307	1	322	243.81	1
43205	307	1	315	243.81	1
43205	307	2	362	351.53	1
43205	127	1	358	323.18	2
43205	127	1	368	317.51	2
43205	127	1	337	348.7	2
43205	127	2	400	501.79	2
43205	127	1	438	637.86	2
43206	307	1	336	286.33	1
43206	307		400	413.9
43206	307	1	386	453.59	1
43206	307	2	314	243.81	1
43206	307	2	339	354.37	1
43206	307	1	311	221.13	1
43206	307	2	299	215.46	1
43206	307	1	364	368.54	1
43206	307	2	332	283.5	1
43206	307	2	324	272.16	1
43206	307	1	342	343.03	1
43206	307	2	327	272.16	1
43206	307	2	385	425.24	1
43206	307	1	340	292	1
43206	307	1	455	708.74	1
43206	307	1	347	297.67	1
43206	307	2	406	496.12	1
43206	307	1	334	272.16	1
43206	307	1	342	340.19	1
43206	307	2	344	300.5	1
43206	307	2	416	510.29	1
43206	307	2	337	289.16	1
43206	307	1	365	425.24	1
43206	307	2	370	351.53	1
43206	127	2	353	289.16	2
43206	127	1	376	340.19	2
43206	127	1	344	314.68	2
43206	127	1	355	286.33	2
43206	127	1	349	309.01	2
43206	127	2	354	360.04	2
43206	127	2	351	396.89	2
43207	307	1	357	391.22	1
43207	307	1	291	153.09	1
43207	307	2	402	538.64	1
43207	307	1	274	141.75	1
43207	307	1	338	289.16	1
43207	307	1	389	422.41	1
43207	307	2	354	351.53	1
43207	307	1	392	510.29	1
43207	307	2	351	351.53	1
43207	307	2	345	354.37	1
43207	307	2	352	345.86	1
43207	307	2	390	481.94	1
43207	307	1	398	524.47	1
43207	307	1	367	351.53	1
43207	307	2	386	419.57	1
43207	307	2	371	439.42	1
43207	307	1	359	368.54	1
43207	307	2	370	453.59	1
43207	307	2	363	385.55	1
43207	307	2	353	360.04	1
43207	127	2	384	552.82	2
43207	127	2	416	552.82	2
43207	127	1	379	382.72	2
43207	127	2	402	445.09	2
43207	127	1	418	652.04	2
43208	307	1	467	850.49	1
43208	201	2	277	144.58	2
43208	201	1	258	138.91	2
43208	201	2	274	153.09	2
43208	201	1	262	141.75	2
43208	201	1	308	215.46	2
43208	201	1	231	96.39	2
43208	201	2	266	147.42	2
43208	201	1	280	170.1	2
43208	201	1	275	158.76	2
43208	201	2	307	167.26	2
43208	201	1	252	116.23	2
43208	204	2	213	73.71	2
43208	204	1	202	45.36	2
43208	204	2	264	124.74	2
43208	204	1	263	136.08	2
43208	204	2	179	31.18	2
43208	204	1	271	150.25	2
43208	204	2	241	127.57	2
43208	204	1	187	34.02	2
43208	204	1	245	116.23	2
43208	204	2	267	124.74	2
43208	204	1	277	155.92	2
43208	204	2	192	36.85	2
43323	208	1	261		6
43323	208	2	268		6
43165	210	2	282	170.1	4
43165	210	2	312	240.97	4
43165	210	2	292	262.23	4
43301	204	1	212		2
43301	204	1	183		2
43301	204	2	201		2
43301	204	2	213		2
43301	204	2	210		2
43301	204	2	204		2
43301	204	2	196		2
43301	204	2	205		2
43301	204	2	205		2
43301	204	1	202		2
43301	204	2	212		2
43301	208	1	223		4
43301	207	2	300		2
43112	210		316
43112	210		319
43112	210		348
43112	210		289
43112	210		296
43112	210		290
43112	210		285
43112	208		272
43112	208		305
43112	208		277
43112	208		286
43112	208		269
43112	208		286
43112	208		283
43153	307	1	334	269.32	1
43153	127	1	295	205.53	2
43153	127	1	302	170.1	1
43153	201	2	270	184.27	2
43153	201	1	262	155.92	2
43153	201	1	249	134.66	2
43153	201	2	296	205.53	2
43153	201	2	249	120.49	2
43153	201	2	258	163.01	2
43153	201	2	259	155.92	2
43153	201	2	299	219.71	2
43153	201	2	236	106.31	2
43153	201	1	260	134.66	2
43153	201	1	267	163.01	2
43153	201	2	309	248.06	4
43153	201	2	264	155.92	2
43153	201	2	255	127.57	2
43153	201	2	267	155.92	2
43153	201	1	235	120.49	2
43153	201	2	253	141.75	2
43153	201	2	322	219.71	2
43153	201	2	255	120.49	2
43153	201	1	256	141.75	2
43153	201	2	255	163.01	2
43153	201	2	276	191.36	2
43153	201	2	239	127.57	2
43153	201	2	243	106.31	2
43153	201	1	234	120.49	2
43153	201	1	259	120.49	2
43153	201	1	269	163.01	2
43153	201	2	258	155.92	2
43153	201	2	241	113.4	6
43153	201	2	308	205.53	4
43153	201	1	229	106.31	2
43153	201	1	243	113.4	2
43153	201	2	268	155.92	2
43153	204	1	205	56.7	2
43153	204	2	237	99.22	2
43153	204	1	204	63.79	2
43153	204	2	225	85.05	2
43153	204	2	232	106.31	2
43153	204	2	189	42.52	2
43153	204	1	194	56.7	2
43153	210	1	281	170.1	2
43153	210	1	239	120.49	2
43153	210	1	247	113.4	2
43153	210	2	270	163.01	2
43153	210	1	250	120.49	2
43153	210	2	244	127.57	2
43153	210	2	273	184.27	2
43153	210	2	271	205.53	2
43153	210	1	265	148.83	2
43153	210	2	261	163.01	2
43153	210	1	269	163.01	2
43153	210	2	283	148.83	2
43153	210	1	264	148.83	2
43153	210	1	280	155.92	2
43153	210	1	272	163.01	2
43153	208	2	259	170.1	2
43153	208	2	264	163.01	2
43153	208	2	252	163.01	2
43153	208	1	253	127.57	2
43153	208	2	270	163.01	2
43153	208	1	265	170.1	2
43153	208	2	260	134.66	2
43153	208	1	281	170.1	2
43153	208	1	240	141.75	2
43153	208	2	251	163.01	2
43153	208	2	268	148.83	2
43153	208	2	259	148.83	2
43153	208	2	253	148.83	2
43153	206	2	275	163.01	4
43153	206	2	251	148.83	4
43153	206	1	252	134.66	4
43153	206	2	289	163.01	4
43153	206	1	262	127.57	2
43153	206	2	233	120.49	2
43153	206	2	264	141.75	2
44004	208	2	263	172.93	2
44004	206	2	272	155.92	4
44004	206	2	277	150.25	6
44004	206	1	284	167.26	6
44004	206	2	256	150.25	6
44004	206	2	278	150.25	6
44004	206	2	278	192.78	4
44004	206	2	268	150.25	4
44004	206	1	282	172.93	4
44004	206	1	250	119.07	6
44004	206	2	252	119.07	4
44004	206	1	267	144.58	4
44004	206	1	281	164.43	6
44004	206	2	274	141.75	4
44004	206	2	254	147.42	4
44004	206	2	264	147.42	4
44004	206	2	281	181.44	4
44004	206	2	279	124.74	4
44004	206	2	279	136.08	6
44004	206	2	283	192.78	4
44004	206	2	263	158.76	4
44004	206	1	254	104.89	6
44004	206	2	257	141.75	4
44004	206	2	279	147.42	6
44004	206	1	273	164.43	4
44004	206	2	265	147.42	6
44004	206	1	272	161.59	6
44004	206	2	273	167.26	4
44004	206	2	278	167.26	4
44004	206	2	260	155.92	6
44004	206	2	288	164.43	6
44004	206	2	273	147.42	4
44004	206	2	268	144.58	6
44004	206	2	289	195.61	4
44004	206	1	278	158.76	6
44004	206	1	273	164.43	6
44004	206	1	299	201.28	4
44004	206	2	241	116.23	4
44004	206	2	270	141.75	6
44004	206	2	268	167.26	4
44004	206	2	282	172.93	4
44004	206	2	263	130.41	6
44004	206	2	270	150.25	4
44004	206	2	282	187.11	4
44004	206	2	267	150.25	6
44004	206	2	271	164.43	4
44004	206	2	261	147.42	4
44004	206	1	243	93.55	6
44004	206	2	275	150.25	6
44004	206	1	228	87.88	6
44004	206	1	257	136.08	4
44004	206	2	258	130.41	4
44004	206	2	273	158.76	6
44004	206	1	247	121.9	6
44004	206	2	-9	184.27	6		Total length not available/not measured
44004	206	2	265	136.08	6
44004	206	2	279	144.58	6
44004	206	1	266	155.92	6
44004	206	2	258	138.91	6
44004	206	1	253	136.08	6
44004	206	1	244	119.07	6
44004	206	1	267	153.09	6
44004	206	1	241	104.89	4
44004	206	2	258	155.92	4
44004	206	2	280	158.76	6
44004	206	2	273	138.91	6
44004	206	2	275	141.75	6
44004	207	1	294	184.27	2
44004	207	1	353	340.19	2
44005	307	2	345	361.46	1
44005	307	1	322	240.97	1
44005	307	1	365	453.59	1
44005	307	1	337	283.5	1
44005	307	1	313	198.45	1
44005	307	2	344	326.02	1
44005	307	1	356	347.28	1
44005	201	2	317	334.52	3
44005	201	1	338	317.51	3
44005	201	2	304	229.63	3
44005	204	2	262	161.59	2
44005	210	1	292	218.29	3
44005	210	1	308	218.29	3
44005	210	2	270	175.77	3
44005	206	2	281	164.43	6
[truncated: 61,074 more rows]

## Sheet: Commercial_Catch
YEAR	SEASON	STATD	GEAR	CATCH	EFFORT
1930	Spring	MM1	GN	2514.62	22.2967
1930	Spring	MM1	PN	33787.6	1767
1930	Spring	MM2	GN	22.2205	0.167225
1930	Spring	MM2	PN	602.423
1930	Spring	MM3	GN	2543.02	114.271
1930	Spring	MM3	PN	5341.57	1377
1930	Spring	MM4	GN	1485.69	34.8386
1930	Spring	MM4	PN	16098.8	804
1930	Spring	MM5	GN	1426.43	104.516
1930	Spring	MM5	PN	393.18	90
1930	Spring	MM6	GN	0	0
1930	Spring	MM6	PN	4606.44	87
1930	Spring	MM7	GN	53.6996	4.45935
1930	Spring	MM7	PN	11781.2	732
1930	Spring	MM8	GN	192.578	2.78709
1930	Spring	MM8	PN	16965.4	171
1930	Summer	MM1	GN	282.077	22.5754
1930	Summer	MM1	PN	11438	1671
1930	Summer	MM2	GN	3.08619	0.139355
1930	Summer	MM2	PN	468.483
1930	Summer	MM3	GN	401.821	44.3148
1930	Summer	MM3	PN	1416.56	1539
1930	Summer	MM4	GN	2036.27	47.3806
1930	Summer	MM4	PN	6486.54	387
1930	Summer	MM5	GN	79.6236	7.80386
1930	Summer	MM5	PN	80.2408
1930	Summer	MM6	GN	0	0
1930	Summer	MM6	PN	2017.75	168
1930	Summer	MM7	GN	238.871	54.627
1930	Summer	MM7	PN	2284.39	1455
1930	Summer	MM8	GN	8.64132	1.25419
1930	Summer	MM8	PN	213.564	345
1930	Fall	MM1	GN	42665.3	387.963
1930	Fall	MM1	PN	107830	4104
1930	Fall	MM2	GN	0	0
1930	Fall	MM2	PN	256.462
1930	Fall	MM3	GN	1476.74	71.0708
1930	Fall	MM3	PN	4756.12	1863
1930	Fall	MM4	GN	46110.4	970.744
1930	Fall	MM4	PN	9477.98	522
1930	Fall	MM5	GN	1577.66	47.6593
1930	Fall	MM5	PN	0	0
1930	Fall	MM6	GN	1013.81	6.27096
1930	Fall	MM6	PN	0	0
1930	Fall	MM7	GN	1666.54	35.5354
1930	Fall	MM7	PN	55.5513	90
1930	Fall	MM8	GN	50.9221	7.94321
1930	Fall	MM8	PN	14.8137	18
1931	Spring	MM1	GN	0	0
1931	Spring	MM1	PN	27479.4	1626
1931	Spring	MM2	GN	9.25856	1.11484
1931	Spring	MM2	PN	0	0
1931	Spring	MM3	GN	971.531	101.729
1931	Spring	MM3	PN	1372.74	726
1931	Spring	MM4	GN	453.669	7.24644
1931	Spring	MM4	PN	23311.2	1035
1931	Spring	MM5	GN	392.563	15.6077
1931	Spring	MM5	PN	320.346	108
1931	Spring	MM6	GN	0	0
1931	Spring	MM6	PN	5764.38	303
1931	Spring	MM7	GN	81.4753	1.39355
1931	Spring	MM7	PN	14329.8	1533
1931	Spring	MM8	GN	167.888	3.90193
1931	Spring	MM8	PN	5384.16	408
1931	Summer	MM1	GN	52.4652	117.337
1931	Summer	MM1	PN	12531.8	1665
1931	Summer	MM2	GN	77.7719	9.47611
1931	Summer	MM2	PN	295.039
1931	Summer	MM3	GN	482.062	25.0838
1931	Summer	MM3	PN	621.558	345
1931	Summer	MM4	GN	166.037	8.36127
1931	Summer	MM4	PN	2346.74	249
1931	Summer	MM5	GN	74.6857	14.2142
1931	Summer	MM5	PN	0	0
1931	Summer	MM6	GN	0	0
1931	Summer	MM6	PN	2188.72	360
1931	Summer	MM7	GN	229.612	93.925
1931	Summer	MM7	PN	1243.73	723
1931	Summer	MM8	GN	156.778	7.80386
1931	Summer	MM8	PN	483.297	549
1931	Fall	MM1	GN	65551.5	217.393
1931	Fall	MM1	PN	195578	4644
1931	Fall	MM2	GN	0	0
1931	Fall	MM2	PN	0	0
1931	Fall	MM3	GN	690.688	83.1947
1931	Fall	MM3	PN	4627.43	1161
1931	Fall	MM4	GN	7339.26	326.09
1931	Fall	MM4	PN	14309.1	1084.5
1931	Fall	MM5	GN	106.473	5.01676
1931	Fall	MM5	PN	0	0
1931	Fall	MM6	GN	300.903	2.50838
1931	Fall	MM6	PN	0	0
1931	Fall	MM7	GN	411.08	33.027
1931	Fall	MM7	PN	64.8099	22.5
1931	Fall	MM8	GN	204.614	7.52515
1931	Fall	MM8	PN	134.249	72
1932	Spring	MM1	GN	1297.43	8.08256
1932	Spring	MM1	PN	7402.52	1137
1932	Spring	MM2	GN	0	0
1932	Spring	MM2	PN	95.6718
1932	Spring	MM3	GN	654.889	51.0038
1932	Spring	MM3	PN	1225.83	246
1932	Spring	MM4	GN	296.274	5.01676
1932	Spring	MM4	PN	6332.85	855
1932	Spring	MM5	GN	64.1927	1.728
1932	Spring	MM5	PN	153.075	48
1932	Spring	MM6	GN	0	0
1932	Spring	MM6	PN	4321.28	156
1932	Spring	MM7	GN	97.5235	8.91869
1932	Spring	MM7	PN	13948.9	1995
1932	Spring	MM8	GN	837.591	17.0013
1932	Spring	MM8	PN	5931.65	474
1932	Summer	MM1	GN	42.5894	6.68902
1932	Summer	MM1	PN	10006	1164
1932	Summer	MM2	GN	0	0
1932	Summer	MM2	PN	113.572
1932	Summer	MM3	GN	135.792	70.2347
1932	Summer	MM3	PN	48.7617	81
1932	Summer	MM4	GN	1111.64	30.658
1932	Summer	MM4	PN	693.157	123
1932	Summer	MM5	GN	0	0
1932	Summer	MM5	PN	0	0
1932	Summer	MM6	GN	55.5513	0.0278709
1932	Summer	MM6	PN	346.887	168
1932	Summer	MM7	GN	738.216	170.013
1932	Summer	MM7	PN	1140.04	342
1932	Summer	MM8	GN	3.08619	0.278709
1932	Summer	MM8	PN	56.7858	84
1932	Fall	MM1	GN	29518.1	267.561
1932	Fall	MM1	PN	41157.1	1984.5
1932	Fall	MM2	GN	18.5171	0.418064
1932	Fall	MM2	PN	0	0
1932	Fall	MM3	GN	462.928	43.4786
1932	Fall	MM3	PN	163.876	265.5
1932	Fall	MM4	GN	5568.1	137.125
1932	Fall	MM4	PN	9115.97	522
1932	Fall	MM5	GN	51.8479	2.50838
1932	Fall	MM5	PN	0	0
1932	Fall	MM6	GN	251.833	1.79767
1932	Fall	MM6	PN	0	0
1932	Fall	MM7	GN	354.603	28.4283
1932	Fall	MM7	PN	0	0
1932	Fall	MM8	GN	325.901	8.77934
1932	Fall	MM8	PN	0	0
